# Supplementary material for: Extracellular matrix-driven metabolic control of pancreatic endocrine lineage allocation
Source: EMBO Rep. 2025 Oct 27;26(23):5877–904. doi: 10.1038/s44319-025-00610-6 (PMC12678434; doi:10.1038/s44319-025-00610-6)
Supplement: Supplementary file 2 — Source data Fig. 1 [file 44319_2025_610_MOESM2_ESM.zip]

Archive with 21 entries (16 files):
- Figure 1/
- Figure 1/1A/
- Figure 1/1A/Fig1A_MIP_FN.png
- Figure 1/1A/Fig1A_MIP_LN111.png
- Figure 1/1A/Fig1A_MIP_LN121.png
- Figure 1/1A/Fig1A_MIP_LN211.png
- Figure 1/1A/Fig1A_MIP_LN221.png
- Figure 1/1A/Fig1A_MIP_LN332.png
- Figure 1/1A/Fig1A_MIP_LN411.png
- Figure 1/1A/Fig1A_MIP_LN421.png
- Figure 1/1A/Fig1A_MIP_LN511.png
- Figure 1/1A/Fig1A_MIP_LN521.png
- Figure 1/1B/
- Figure 1/1B/Fig1B_qPCR_endocrine_markers.xlsx
- Figure 1/1C/
- Figure 1/1C/Fig1C_FlowCytometry_FN.fcs
- Figure 1/1C/Fig1C_flowCytometry_FN.png
- Figure 1/1C/Fig1C_FlowCytometry_LN411.fcs
- Figure 1/1C/Fig1C_flowCytometry_LN411.png
- Figure 1/1D/
- Figure 1/1D/Fig1D_flowCytometry_endocrine_markers.xlsx
