# Supplementary material for: Extracellular matrix-driven metabolic control of pancreatic endocrine lineage allocation
Source: EMBO Rep. 2025 Oct 27;26(23):5877–904. doi: 10.1038/s44319-025-00610-6 (PMC12678434; doi:10.1038/s44319-025-00610-6)
Supplement: Supplementary file 2 — Source data Fig. 1 [file 44319_2025_610_MOESM2_ESM.zip › Figure 1/1B/Fig1B_qPCR_endocrine_markers.xlsx]

## Sheet: Fig1B
Figure 1B
qPCR of reseeded pancreatic progenitor cells
		NEUROG3
		LN111	LN121	LN211	LN221	LN332	LN411	LN421	LN511	LN521	FN
		1.34536	0.814372	1.58342	1.30694	0.727959	1.45622	1.3045	0.946752	0.778827	1.27128
		1.14356	0.655253	1.62963	1.52932	0.582793	1.91384	1.07734	1.34839	1.03634	0.964018
		0.92263	0.817501	1.18182	1.19972	0.444127	1.45984	1.30885	0.734109	0.575726	0.863626
		1.04293	0.695189	1.30946	0.820414	0.458045	1.54317	1.13691	0.604485	0.609264	0.901076
		INS
		LN111	LN121	LN211	LN221	LN332	LN411	LN421	LN511	LN521	FN
		1.65436	0.995951	3.96435	1.86242	0.475814	3.18719	1.35064	0.67642	0.688314	1.25632
		1.39219	0.864918	3.05982	1.51293	0.405216	3.29532	1.29584	0.537824	0.752598	1.1443
		2.44354	1.49198	5.99543	3.60448	0.339692	5.95997	1.74163	0.844265	0.530625	0.935277
		2.42457	0.97654	5.77602	1.27294	0.546888	5.51637	1.81822	1.93448	0.4444	0.664097
		GCG
		LN111	LN121	LN211	LN221	LN332	LN411	LN421	LN511	LN521	FN
		2.3775	1.12682	3.04575	2.58106	0.978778	4.90099	1.7918	1.13661	1.30235	1.4007
		1.60811	1.00839	3.07266	2.55083	0.580956	5.88401	1.41195	1.23556	1.2116	1.17821
		2.5335	1.01097	4.8921	4.33768	0.521227	6.25629	1.60979	0.898281	0.514184	0.582861
		2.16011	0.98084	4.17372	1.42388	0.523066	6.39161	1.52414	0.773563	0.346762	0.838231
