# Supplementary material for: Extracellular matrix-driven metabolic control of pancreatic endocrine lineage allocation
Source: EMBO Rep. 2025 Oct 27;26(23):5877–904. doi: 10.1038/s44319-025-00610-6 (PMC12678434; doi:10.1038/s44319-025-00610-6)
Supplement: Supplementary file 2 — Source data Fig. 1 [file 44319_2025_610_MOESM2_ESM.zip › Figure 1/1D/Fig1D_flowCytometry_endocrine_markers.xlsx]

## Sheet: Sheet1
Figure 1D
Flow cytometry analysis of reseeded pancreatic progenitor cells
		C-peptide
		LN111	LN121	LN211	LN221	LN332	LN411	LN421	LN511	LN521	FN
		33.23	30.46	40.2	33.81	17.56	38.83	29.28	19.65	16.23	23.02
		19.46	18.17	20.86	20.62	22.24	30.11	20.15	20.5	17.37	21.6
		13.42	11.7	16.13	11.72	13.92	28.81	15.07	16.62	10.14	11.92
		Glucagon
		LN111	LN121	LN211	LN221	LN332	LN411	LN421	LN511	LN521	FN
		11.07	9.03	15.44	12.96	4.98	15.99	9.13	6.02	4.85	7.14
		5.27	5.35	5.85	5.96	6.15	10.02	5.54	6.04	5.76	7.55
		4.49	4.19	5.67	4.32	4.67	13.37	4.77	5.18	3.41	4.72
