# Supplementary material for: Extracellular matrix-driven metabolic control of pancreatic endocrine lineage allocation
Source: EMBO Rep. 2025 Oct 27;26(23):5877–904. doi: 10.1038/s44319-025-00610-6 (PMC12678434; doi:10.1038/s44319-025-00610-6)
Supplement: Supplementary file 3 — Source data Fig. 2 [file 44319_2025_610_MOESM3_ESM.zip]

Archive with 9 entries (4 files):
- Figure 2/
- Figure 2/2A/
- Figure 2/2A/Fig2A_qPCR_integrins.xlsx
- Figure 2/2B/
- Figure 2/2B/Fig2B_qPCR_integrins_NEUROG3.xlsx
- Figure 2/2C/
- Figure 2/2C/Fig2C_qPCR_ITGA3_NEUROG3.xlsx
- Figure 2/2D/
- Figure 2/2D/Fig2D_qPCR_ITGA6_NEUROG3.xlsx
