# Supplementary material for: Extracellular matrix-driven metabolic control of pancreatic endocrine lineage allocation
Source: EMBO Rep. 2025 Oct 27;26(23):5877–904. doi: 10.1038/s44319-025-00610-6 (PMC12678434; doi:10.1038/s44319-025-00610-6)
Supplement: Supplementary file 3 — Source data Fig. 2 [file 44319_2025_610_MOESM3_ESM.zip › Figure 2/2A/Fig2A_qPCR_integrins.xlsx]

## Sheet: Fig2A
Figure 2A
Flow cytometry of reseeded pancreatic progenitor cells
		ITGα3
		FN	LN411
		1858.06	1419.47
		1764.12	1367.62
		1751.01	1367.62
		ITGα6
		FN	LN411
		1720.81	1539.64
		1759.85	1779.37
		1751.31	1555.5
		4419.75	3640.88
		4093.15	3692.71
		4036.35	3243.28
		ITGα5
		FN	LN411
		12121.9	9016.23
		10993.4	8589.12
		12279.2	8382.81
		ITGαV
		FN	LN411
		16109.3	11025.7
		16756.7	10837.3
		17764.9	11282.7
