# Supplementary material for: Extracellular matrix-driven metabolic control of pancreatic endocrine lineage allocation
Source: EMBO Rep. 2025 Oct 27;26(23):5877–904. doi: 10.1038/s44319-025-00610-6 (PMC12678434; doi:10.1038/s44319-025-00610-6)
Supplement: Supplementary file 3 — Source data Fig. 2 [file 44319_2025_610_MOESM3_ESM.zip › Figure 2/2B/Fig2B_qPCR_integrins_NEUROG3.xlsx]

## Sheet: Fig2B
Figure 2B
qPCR of reseeded pancreatic progenitor cells
		ITGA3	FN			LN411
		3hr	0.008745	0.007925	0.003589	0.001947	0.001623	0.001496
		6hr	0.004921	0.008742	0.00772	0.001922	0.003086	0.002408
		24hr	0.007538	0.014095	0.005141	0.002621	0.00398	0.004455
		ITGA6	FN			LN411
		3hr	0.31022	0.261341	0.27681	0.250256	0.190081	0.162749
		6hr	0.272755	0.226217	0.253992	0.175136	0.141226	0.126009
		24hr	0.232395	0.261861	0.220158	0.187463	0.200098	0.145435
		ITGA5	FN			LN411
		3hr	0.094164	0.135065	0.127992	0.082823	0.090261	0.082933
		6hr	0.103116	0.123291	0.117948	0.074672	0.071323	0.062461
		24hr	0.118961	0.148847	0.04892	0.078723	0.086741	0.028226
		ITGAV	FN			LN411
		3hr	0.226912	0.209648	0.222061	0.18189	0.129952	0.106281
		6hr	0.188648	0.169261	0.185077	0.109173	0.092453	0.083653
		24hr	0.134368	0.171258	0.128254	0.077404	0.080994	0.06232
		NEUROG3	FN			LN411
		3hr	0.001217	0.00077	0.000746	0.001442	0.000907	0.000682
		6hr	0.001435	0.000812	0.00077	0.001487	0.001117	0.001133
		24hr	0.003757	0.002598	0.00589	0.024826	0.01823	0.023316
