# Supplementary material for: Extracellular matrix-driven metabolic control of pancreatic endocrine lineage allocation
Source: EMBO Rep. 2025 Oct 27;26(23):5877–904. doi: 10.1038/s44319-025-00610-6 (PMC12678434; doi:10.1038/s44319-025-00610-6)
Supplement: Supplementary file 3 — Source data Fig. 2 [file 44319_2025_610_MOESM3_ESM.zip › Figure 2/2C/Fig2C_qPCR_ITGA3_NEUROG3.xlsx]

## Sheet: Fig2C
Figure 2C
qPCR of ITGA3 siRNA-transfected pancreatic progenitor cells
		ITGA3
		siCTRL	siITGA3
		1	0.767393
		1	0.501199
		1	0.789968
		1	0.621902
		1	0.730688
		1	0.367388
		1	0.82114
		NEUROG3
		siCTRL	siITGA3
		1	3.90314
		1	1.05638
		1	2.59728
		1	1.70493
		1	2.20954
		1	1.10795
		1	1.22939
