# Supplementary material for: Extracellular matrix-driven metabolic control of pancreatic endocrine lineage allocation
Source: EMBO Rep. 2025 Oct 27;26(23):5877–904. doi: 10.1038/s44319-025-00610-6 (PMC12678434; doi:10.1038/s44319-025-00610-6)
Supplement: Supplementary file 3 — Source data Fig. 2 [file 44319_2025_610_MOESM3_ESM.zip › Figure 2/2D/Fig2D_qPCR_ITGA6_NEUROG3.xlsx]

## Sheet: Fig2D
Figure 2D
qPCR of ITGA6 siRNA-transfected pancreatic progenitor cells
		ITGA6
		siCTRL	siITGA6
		1	0.82732
		1	0.656309
		1	0.804575
		1	0.802472
		1	0.891973
		NEUROG3
		siCTRL	siITGA6
		1	1.76425
		1	0.985707
		1	1.47055
		1	2.38273
		1	1.60778
