# Supplementary material for: Extracellular matrix-driven metabolic control of pancreatic endocrine lineage allocation
Source: EMBO Rep. 2025 Oct 27;26(23):5877–904. doi: 10.1038/s44319-025-00610-6 (PMC12678434; doi:10.1038/s44319-025-00610-6)
Supplement: Supplementary file 4 — Source data Fig. 3 [file 44319_2025_610_MOESM4_ESM.zip]

Archive with 16 entries (12 files):
- Figure 3/
- Figure 3/3B/
- Figure 3/3B/Fig3B_micrograph_dissectedIntestine.jpg
- Figure 3/3C/
- Figure 3/3C/Fig3B_MIP_DAPI_dKO.png
- Figure 3/3C/Fig3B_MIP_DAPI_WT.png
- Figure 3/3C/Fig3B_MIP_Ecad_dKO.png
- Figure 3/3C/Fig3B_MIP_Ecad_WT.png
- Figure 3/3C/Fig3B_MIP_Gcg_dKO.png
- Figure 3/3C/Fig3B_MIP_Gcg_WT.png
- Figure 3/3C/Fig3B_MIP_Ins_dKO.png
- Figure 3/3C/Fig3B_MIP_Ins_WT.png
- Figure 3/3C/Fig3B_MIP_Merged_dKO.png
- Figure 3/3C/Fig3B_MIP_Merged_WT.png
- Figure 3/3D/
- Figure 3/3D/Fig3D_FluorescenceQuantification_ECAD_INS_GCG.xlsx
