# Supplementary material for: Extracellular matrix-driven metabolic control of pancreatic endocrine lineage allocation
Source: EMBO Rep. 2025 Oct 27;26(23):5877–904. doi: 10.1038/s44319-025-00610-6 (PMC12678434; doi:10.1038/s44319-025-00610-6)
Supplement: Supplementary file 4 — Source data Fig. 3 [file 44319_2025_610_MOESM4_ESM.zip › Figure 3/3D/Fig3D_FluorescenceQuantification_ECAD_INS_GCG.xlsx]

## Sheet: Fig3D
Figure 3D
Quantified immunostaining of explanted mouse pancreata
		ECAD
		WT	dKO	a6 single KO	a3 single KO	a3/a6 double het
		30184114	12271028	31231987	25752255	26432455
		25080573	12717562	26453921	29526958	39819646
		51812498	7725850	40595288	43310293	40347982
		39319435	15650214	28518797	36318276	34885566
		47482502	23166826	36244841	38028925
		47482502		21364627
		37442546		23988470
		26888890
		49379451
		24717158
		26695607
		28519921
		24739273
		37085206
		Insulin
		WT	dKO	a6 single KO	a3 single KO	a3/a6 double het
		0.00139298	0.015117	0.00409414	0.0053666	0.00299575
		0.00250477	0.00533239	0.00177981	0.00466953	0.00186102
		0.00241326	0.011889	0.00163216	0.0110558	0.00206169
		0.00218709	0.0124593	0.00283196	0.00472313	0.00172579
		0.00259873	0.00390981	0.00354699	0.00227721
		0.00199713		0.00301227
		0.00233771		0.00291799
		0.00620416
		0.0001274
		0.00172382
		0.00186978
		0.00612148
		0.00474396
		0.00188051
		Glucagon
		WT	dKO	a6 single KO	a3 single KO	a3/a6 double het
		0.0204201	0.0836007	0.0355648	0.0271208	0.0271803
		0.0203872	0.0499987	0.0300649	0.0259439	0.012265
		0.0134506	0.108432	0.0217022	0.0423246	0.0229137
		0.0167077	0.0737118	0.0466399	0.0345107	0.0192557
		0.0218323	0.0324234	0.0567972	0.0120956
		0.0262836		0.0405031
		0.0258424		0.0272072
		0.0402793
		0.00238901
		0.0190934
		0.0217524
		0.0338144
		0.0376957
		0.033136
