# Supplementary material for: Extracellular matrix-driven metabolic control of pancreatic endocrine lineage allocation
Source: EMBO Rep. 2025 Oct 27;26(23):5877–904. doi: 10.1038/s44319-025-00610-6 (PMC12678434; doi:10.1038/s44319-025-00610-6)
Supplement: Supplementary file 5 — Source data Fig. 4 [file 44319_2025_610_MOESM5_ESM.zip]

Archive with 14 entries (8 files):
- Figure 4/
- Figure 4/4A/
- Figure 4/4A/Fig4A_RNAseqDEAnalysis.xlsx
- Figure 4/4B/
- Figure 4/4B/Fig4B_topDEGenes.xlsx
- Figure 4/4C/
- Figure 4/4C/Fig4C_qPCR_PDK4_NEUROG3_NEUROD1.xlsx
- Figure 4/4D/
- Figure 4/4D/Fig4D_LN411.png
- Figure 4/4D/Fig4D_LN411DCA.png
- Figure 4/4D/Fig4D_LN411DCAGFP.png
- Figure 4/4D/Fig4D_LN411GFP.png
- Figure 4/4E/
- Figure 4/4E/Fig4E_qPCR_endocrine_markers.xlsx
