# Supplementary material for: Extracellular matrix-driven metabolic control of pancreatic endocrine lineage allocation
Source: EMBO Rep. 2025 Oct 27;26(23):5877–904. doi: 10.1038/s44319-025-00610-6 (PMC12678434; doi:10.1038/s44319-025-00610-6)
Supplement: Supplementary file 5 — Source data Fig. 4 [file 44319_2025_610_MOESM5_ESM.zip › Figure 4/4A/Fig4A_RNAseqDEAnalysis.xlsx]

## Sheet: Fig4A
Figure 4A
Differential expression analysis of LN411 vs FN reseeded pancreatic progenitor cells
		SYMBOL	ENSEMBL	gene	baseMean	log2FoldChange	lfcSE	stat	pvalue	padj	time
		RGS4	ENSG00000117152	RGS4	6688.73	0.488876	0.0519773	9.40557	5.18e-21	9.05e-17	3
		EGLN3	ENSG00000129521	EGLN3	1828.41	-0.438032	0.0564503	-7.7596	8.52e-15	7.45e-11	3
		FOXA1	ENSG00000129514	FOXA1	7692.29	-0.23827	0.0315679	-7.54787	4.42e-14	2.58e-10	3
		ANGPTL4	ENSG00000167772	ANGPTL4	2161.86	0.372527	0.0508334	7.32838	2.33e-13	8.67e-10	3
		CDKL5	ENSG00000008086	CDKL5	5479.62	-0.310183	0.0423748	-7.31999	2.48e-13	8.67e-10	3
		PARD6B	ENSG00000124171	PARD6B	1683.43	-0.452752	0.0647917	-6.98781	2.79e-12	8.14e-09	3
		STC2	ENSG00000113739	STC2	4328.85	-0.257761	0.0378662	-6.80715	9.96e-12	2.48e-08	3
		FZD7	ENSG00000155760	FZD7	5302.44	-0.245249	0.0361269	-6.78853	1.13e-11	2.48e-08	3
		FST	ENSG00000134363	FST	4185.67	0.308253	0.0470524	6.55128	5.7e-11	1.11e-07	3
		RFX6	ENSG00000185002	RFX6	6560.82	0.193095	0.0319402	6.04552	1.49e-09	2.6e-06	3
		DDIT4	ENSG00000168209	DDIT4	4703.95	0.257546	0.0445533	5.78064	7.44e-09	1.18e-05	3
		LIFR	ENSG00000113594	LIFR	18980.8	-0.270552	0.0493623	-5.48094	4.23e-08	6.17e-05	3
		KRAS	ENSG00000133703	KRAS	12032.9	-0.217196	0.041894	-5.18442	2.17e-07	0.000269	3
		RASSF9	ENSG00000198774	RASSF9	1178.8	-0.377959	0.0729742	-5.17935	2.23e-07	0.000269	3
		TNFRSF11B	ENSG00000164761	TNFRSF11B	264.291	-0.589585	0.113979	-5.17275	2.31e-07	0.000269	3
		CCND2	ENSG00000118971	CCND2	11473.3	-0.250196	0.0493221	-5.07269	3.92e-07	0.000429	3
		FOXO3	ENSG00000118689	FOXO3	3039.09	0.245772	0.0486657	5.05021	4.41e-07	0.000454	3
		B4GALT6	ENSG00000118276	B4GALT6	2472.78	-0.208877	0.0420586	-4.96634	6.82e-07	0.000663	3
		ZNF121	ENSG00000197961	ZNF121	2041.5	-0.228655	0.0464142	-4.9264	8.38e-07	0.000771	3
		KRT18	ENSG00000111057	KRT18	54801.8	-0.134532	0.0274971	-4.89259	9.95e-07	0.000863	3
		FLT1	ENSG00000102755	FLT1	1087.58	-0.373403	0.0764448	-4.88461	1.04e-06	0.000863	3
		DNAJC22	ENSG00000178401	DNAJC22	2545.54	0.190802	0.0392256	4.86422	1.15e-06	0.000913	3
		FOXA3	ENSG00000170608	FOXA3	4762.83	0.198297	0.04092	4.84597	1.26e-06	0.000958	3
		ADM	ENSG00000148926	ADM	4527.41	-0.249883	0.0525776	-4.75265	2.01e-06	0.00146288	3
		TGFBR2	ENSG00000163513	TGFBR2	5133.91	-0.191675	0.0405866	-4.72261	2.33e-06	0.00162866	3
		MFSD4B	ENSG00000173214	MFSD4B	2632.92	0.456641	0.0970637	4.70455	2.54e-06	0.00171118	3
		SLC7A11	ENSG00000151012	SLC7A11	3048.63	-0.226404	0.0482999	-4.68747	2.77e-06	0.00176371	3
		LRIG3	ENSG00000139263	LRIG3	7623.65	0.199472	0.0425929	4.68322	2.82e-06	0.00176371	3
		PLCXD2	ENSG00000240891	PLCXD2	932.03	0.275525	0.0596202	4.62134	3.81e-06	0.00229908	3
		IRF2BPL	ENSG00000119669	IRF2BPL	5137.36	0.190634	0.0415591	4.58705	4.5e-06	0.00253813	3
		LATS2	ENSG00000150457	LATS2	1830.01	-0.253815	0.0553351	-4.58687	4.5e-06	0.00253813	3
		MILR1	ENSG00000271605	MILR1	36.8273	-1.38859	0.308901	-4.49527	6.95e-06	0.00379703	3
		RGS2	ENSG00000116741	RGS2	2666.31	0.247849	0.0558549	4.43737	9.11e-06	0.00474243	3
		FOSL2	ENSG00000075426	FOSL2	16634.9	0.156149	0.0352108	4.43468	9.22e-06	0.00474243	3
		NFE2L2	ENSG00000116044	NFE2L2	8361.73	-0.145795	0.0331755	-4.39465	1.11e-05	0.00543505	3
		CDH6	ENSG00000113361	CDH6	61983.3	-0.165624	0.0377033	-4.39282	1.12e-05	0.00543505	3
		AJUBA	ENSG00000129474	AJUBA	8472.16	-0.191421	0.0439199	-4.35842	1.31e-05	0.00619162	3
		BCL2L1	ENSG00000171552	BCL2L1	5734.07	-0.15208	0.0352623	-4.31283	1.61e-05	0.00741721	3
		SLX4IP	ENSG00000149346	SLX4IP	659.329	-0.327534	0.0762177	-4.29735	1.73e-05	0.00775033	3
		ADH1B	ENSG00000196616	ADH1B	491.876	0.470306	0.109688	4.28766	1.81e-05	0.00789386	3
		SQSTM1	ENSG00000161011	SQSTM1	4183.63	0.27578	0.0645923	4.26955	1.96e-05	0.00835418	3
		AKAP1	ENSG00000121057	AKAP1	5519.85	0.15224	0.0357434	4.25924	2.05e-05	0.00854048	3
		TSPYL4	ENSG00000187189	TSPYL4	7715.34	0.148317	0.0349166	4.24775	2.16e-05	0.00878126	3
		PITX2	ENSG00000164093	PITX2	2833.04	0.376552	0.0893841	4.21274	2.52e-05	0.0100267	3
		LRRC1	ENSG00000137269	LRRC1	2935.07	-0.151914	0.0362962	-4.18539	2.85e-05	0.0110623	3
		SMIM32	ENSG00000271824	SMIM32	415.709	0.419345	0.102131	4.10594	4.03e-05	0.015245	3
		RND1	ENSG00000172602	RND1	1729.93	0.177317	0.0432278	4.10192	4.1e-05	0.015245	3
		DGKK	ENSG00000274588	DGKK	1271.08	0.287272	0.0706505	4.0661	4.78e-05	0.017109	3
		SPRY4	ENSG00000187678	SPRY4	238.886	-0.477353	0.117417	-4.06545	4.79e-05	0.017109	3
		UGGT1	ENSG00000136731	UGGT1	13791.4	0.16726	0.0412857	4.05129	5.09e-05	0.0178145	3
		DEPP1	ENSG00000165507	DEPP1	3718.05	0.162684	0.0404431	4.02254	5.76e-05	0.019741	3
		CITED2	ENSG00000164442	CITED2	6737.77	-0.227543	0.0570269	-3.9901	6.6e-05	0.0222107	3
		CDX2	ENSG00000165556	CDX2	3556.09	0.205257	0.0519575	3.95048	7.8e-05	0.0254705	3
		DSE	ENSG00000111817	DSE	4856.35	0.14431	0.0365483	3.94847	7.87e-05	0.0254705	3
		SPIN4	ENSG00000186767	SPIN4	5417.58	-0.283117	0.0727494	-3.89167	9.96e-05	0.0316536	3
		JAG1	ENSG00000101384	JAG1	36903.1	-0.228839	0.0588786	-3.88663	0.000102	0.0317409	3
		PYGB	ENSG00000100994	PYGB	14354.5	0.121388	0.0313388	3.87339	0.000107	0.0329283	3
		CLDN1	ENSG00000163347	CLDN1	17878.8	-0.158696	0.0413183	-3.84081	0.000123	0.0365101	3
		ZNF367	ENSG00000165244	ZNF367	518.275	-0.311914	0.0812339	-3.8397	0.000123	0.0365101	3
		LURAP1L	ENSG00000153714	LURAP1L	2959.27	0.170441	0.0445401	3.8267	0.00013	0.0372365	3
		TUBA1C	ENSG00000167553	TUBA1C	2966.92	0.156127	0.0407999	3.82666	0.00013	0.0372365	3
		S100A14	ENSG00000189334	S100A14	1400.46	0.249982	0.0655066	3.81613	0.000136	0.0382344	3
		FUT1	ENSG00000174951	FUT1	434.409	0.336519	0.0882805	3.81193	0.000138	0.038273	3
		LYSMD3	ENSG00000176018	LYSMD3	2396.71	-0.173989	0.0457368	-3.80413	0.000142	0.0388821	3
		PLXNA2	ENSG00000076356	PLXNA2	3405.99	0.189458	0.0503329	3.76409	0.000167	0.0449703	3
		PPP3CA	ENSG00000138814	PPP3CA	5052.82	-0.149227	0.0398261	-3.74697	0.000179	0.0474233	3
		ENSG00000286835	ENSG00000286835	ENSG00000286835	99.7017	-0.641631	0.171711	-3.73669	0.000186	0.0486666	3
		RAB11FIP4	ENSG00000131242	RAB11FIP4	10432.5	0.160973	0.0433145	3.71637	0.000202	0.0519739	3
		ANKRD33B	ENSG00000164236	ANKRD33B	2294.67	-0.370499	0.100097	-3.70141	0.000214	0.0543377	3
		ZFP36L2	ENSG00000152518	ZFP36L2	19841.2	0.101254	0.0274771	3.68504	0.000229	0.057124	3
		FAM102A	ENSG00000167106	FAM102A	3513.67	0.148599	0.040372	3.68073	0.000233	0.0572802	3
		ENSG00000276542	ENSG00000276542	ENSG00000276542	28.6554	-1.16717	0.319678	-3.65109	0.000261	0.0631728	3
		BMP2	ENSG00000125845	BMP2	8537.24	-0.539966	0.148113	-3.64564	0.000267	0.0631728	3
		ARL14	ENSG00000179674	ARL14	275.112	-0.393815	0.108041	-3.64506	0.000267	0.0631728	3
		RCAN3	ENSG00000117602	RCAN3	3631.98	0.189954	0.0521742	3.64077	0.000272	0.0633777	3
		CDK6	ENSG00000105810	CDK6	1905.71	-0.233426	0.0642782	-3.6315	0.000282	0.063737	3
		CREB3	ENSG00000107175	CREB3	4392.74	0.120035	0.0330559	3.63126	0.000282	0.063737	3
		CHST11	ENSG00000171310	CHST11	2744.07	0.16768	0.0462029	3.6292	0.000284	0.063737	3
		ZNF48	ENSG00000180035	ZNF48	2435.24	0.167469	0.0462682	3.61954	0.000295	0.0653278	3
		AMOTL2	ENSG00000114019	AMOTL2	7592.82	-0.177879	0.049385	-3.60189	0.000316	0.0690532	3
		ELK4	ENSG00000158711	ELK4	1744.09	-0.182179	0.050744	-3.59015	0.00033	0.0713476	3
		H1-0	ENSG00000189060	H1-0	13901.7	0.150368	0.0419836	3.58159	0.000342	0.0728291	3
		IER5	ENSG00000162783	IER5	2668.71	0.278806	0.0783232	3.55969	0.000371	0.078227	3
		PAWR	ENSG00000177425	PAWR	7189.62	-0.199146	0.0560516	-3.5529	0.000381	0.0793171	3
		ENSG00000253854	ENSG00000253854	ENSG00000253854	69.8206	-0.859857	0.242287	-3.54892	0.000387	0.07958	3
		LPP	ENSG00000145012	LPP	12796.8	-0.239359	0.0678689	-3.52679	0.000421	0.0846863	3
		FAM181B	ENSG00000182103	FAM181B	607.592	0.271077	0.0768717	3.52635	0.000421	0.0846863	3
		SMAD6	ENSG00000137834	SMAD6	1428.07	0.201524	0.0572026	3.52298	0.000427	0.0847964	3
		CASTOR2	ENSG00000274070	CASTOR2	4138.33	-0.177482	0.05061	-3.50687	0.000453	0.0887142	3
		TLE1	ENSG00000196781	TLE1	5639.74	0.12918	0.0368558	3.50501	0.000457	0.0887142	3
		ENSG00000286067	ENSG00000286067	ENSG00000286067	72.3362	-0.836543	0.239335	-3.49528	0.000474	0.0910029	3
		UBB	ENSG00000170315	UBB	14394.9	0.125723	0.0360324	3.48916	0.000485	0.0921002	3
		ENSG00000284747	ENSG00000284747	ENSG00000284747	93.8701	-0.612156	0.176224	-3.47374	0.000513	0.0965088	3
		RBPMS	ENSG00000157110	RBPMS	11911.8	-0.103935	0.0299779	-3.46703	0.000526	0.0978971	3
		PRKCD	ENSG00000163932	PRKCD	2799.75	0.127534	0.0368408	3.46177	0.000537	0.098781	3
		RNASE1	ENSG00000129538	RNASE1	1479.84	0.18146	0.0524622	3.45887	0.000542	0.098811	3
		SLC4A8	ENSG00000050438	SLC4A8	866.246	0.23457	0.067994	3.44986	0.000561	0.0995782	3
		LMO7	ENSG00000136153	LMO7	1249.06	-0.194268	0.0563256	-3.44901	0.000563	0.0995782	3
		ENSG00000272341	ENSG00000272341	ENSG00000272341	429.8	-0.286128	0.0829722	-3.44848	0.000564	0.0995782	3
		PITX1	ENSG00000069011	PITX1	497.65	0.456049	0.132371	3.44524	0.000571	0.0995841	3
		ENSG00000279692	ENSG00000279692	ENSG00000279692	133.155	0.552174	0.160373	3.44306	0.000575	0.0995841	3
		ADH1A	ENSG00000187758	ADH1A	44.3308	1.043	0.303221	3.43974	0.000582	0.099824	3
		TLE4	ENSG00000106829	TLE4	1611.36	0.155834	0.045432	3.43005	0.000603	0.102454	3
		GMCL1	ENSG00000087338	GMCL1	11618.5	-0.126192	0.0371538	-3.39646	0.000683	0.11478	3
		CCDC12	ENSG00000160799	CCDC12	2740.59	0.177115	0.0523958	3.38032	0.000724	0.120579	3
		PRKAA2	ENSG00000162409	PRKAA2	2216.32	-0.182179	0.0544218	-3.34753	0.000815	0.134512	3
		LRAT	ENSG00000121207	LRAT	2769.41	0.219296	0.0657382	3.3359	0.00085	0.137753	3
		NAGK	ENSG00000124357	NAGK	3421.53	0.123902	0.0371439	3.33573	0.000851	0.137753	3
		FTX	ENSG00000230590	FTX	1696.11	-0.2979	0.0897763	-3.31825	0.000906	0.144682	3
		PTAR1	ENSG00000188647	PTAR1	4846.51	-0.164184	0.0495216	-3.31541	0.000915	0.144682	3
		LARP4	ENSG00000161813	LARP4	6029.59	-0.168404	0.0508096	-3.31441	0.000918	0.144682	3
		LHFPL3	ENSG00000187416	LHFPL3	821.355	-0.253255	0.0767407	-3.30014	0.000966	0.149665	3
		WTIP	ENSG00000142279	WTIP	2048.85	-0.152153	0.0461288	-3.29844	0.000972	0.149665	3
		ENSG00000287562	ENSG00000287562	ENSG00000287562	176.709	-0.530717	0.160948	-3.29745	0.000976	0.149665	3
		VPS18	ENSG00000104142	VPS18	3709.41	0.175823	0.0533728	3.29424	0.000987	0.150068	3
		ENSG00000268205	ENSG00000268205	ENSG00000268205	548.847	-0.403533	0.122797	-3.28617	0.0010156	0.152356	3
		SHF	ENSG00000138606	SHF	2945.47	0.170729	0.0519704	3.28513	0.00101937	0.152356	3
		GCLM	ENSG00000023909	GCLM	1922.7	-0.161403	0.0492362	-3.27814	0.00104495	0.154856	3
		ENSG00000231724	ENSG00000231724	ENSG00000231724	6.45799	-2.14085	0.656236	-3.26232	0.00110504	NA	3
		YJU2	ENSG00000105248	YJU2	778.499	0.216687	0.0666211	3.25253	0.00114383	0.168085	3
		ZNF749	ENSG00000186230	ZNF749	604.78	0.265821	0.0820096	3.24134	0.00118969	0.173367	3
		TPD52	ENSG00000076554	TPD52	2432.67	-0.151482	0.0469316	-3.22772	0.00124781	0.175832	3
		LRATD1	ENSG00000162981	LRATD1	9094.73	0.178	0.0551523	3.22743	0.0012491	0.175832	3
		RHOBTB3	ENSG00000164292	RHOBTB3	9737.93	-0.112084	0.0347312	-3.22719	0.00125014	0.175832	3
		ZNF141	ENSG00000131127	ZNF141	1082.65	-0.183906	0.0569924	-3.22685	0.00125159	0.175832	3
		TCF7L2	ENSG00000148737	TCF7L2	3368.63	-0.141585	0.0438933	-3.22565	0.00125687	0.175832	3
		RPS9P2	ENSG00000237214	RPS9P2	9.58174	-2.09703	0.652066	-3.21598	0.00130001	NA	3
		SOX21-AS1	ENSG00000227640	SOX21-AS1	973.303	0.1957	0.060919	3.21246	0.00131603	0.180772	3
		ZNF221	ENSG00000159905	ZNF221	140.715	0.523971	0.163142	3.21175	0.00131931	0.180772	3
		ZNF256	ENSG00000152454	ZNF256	628.355	0.231472	0.0720896	3.2109	0.0013232	0.180772	3
		ENSG00000273373	ENSG00000273373	ENSG00000273373	129.013	-0.80557	0.251957	-3.19726	0.00138742	0.188075	3
		SOX18	ENSG00000203883	SOX18	29.254	1.02625	0.322364	3.1835	0.00145504	0.195725	3
		DYRK3	ENSG00000143479	DYRK3	880.359	0.208224	0.0656047	3.17392	0.00150396	0.2001	3
		LSM7	ENSG00000130332	LSM7	3472.36	0.144413	0.0455531	3.17022	0.00152323	0.2001	3
		SAP30L-AS1	ENSG00000245275	SAP30L-AS1	212.968	-0.42431	0.133851	-3.17	0.00152436	0.2001	3
		C15orf39	ENSG00000167173	C15orf39	6505.78	0.151659	0.0478678	3.1683	0.00153334	0.2001	3
		ARHGEF40	ENSG00000165801	ARHGEF40	3542.85	0.142475	0.0451301	3.15699	0.00159409	0.206086	3
		TSPYL2	ENSG00000184205	TSPYL2	3376.21	0.147193	0.046648	3.1554	0.00160278	0.206086	3
		ZNF814	ENSG00000204514	ZNF814	1089.4	-0.252578	0.0801712	-3.15048	0.00163002	0.20806	3
		TDRP	ENSG00000180190	TDRP	3580.29	-0.119139	0.0378986	-3.14362	0.00166874	0.211459	3
		CLIP2	ENSG00000106665	CLIP2	7419.33	0.146646	0.046712	3.13936	0.00169319	0.213013	3
		UBE2QL1	ENSG00000215218	UBE2QL1	1025.45	0.264212	0.0842895	3.13457	0.00172105	0.214971	3
		FIGN	ENSG00000182263	FIGN	694.925	-0.239594	0.0768046	-3.11952	0.00181144	0.224657	3
		ZMYM1	ENSG00000197056	ZMYM1	892.497	-0.207532	0.0666371	-3.11436	0.00184346	0.227018	3
		IRX3	ENSG00000177508	IRX3	17.0374	1.2613	0.406728	3.10109	0.00192808	NA	3
		RNF139	ENSG00000170881	RNF139	2892.35	0.15325	0.0494365	3.09993	0.00193566	0.236705	3
		SYDE2	ENSG00000097096	SYDE2	790.671	-0.215242	0.0695727	-3.09377	0.00197628	0.239994	3
		KCNB1	ENSG00000158445	KCNB1	115.638	-0.544881	0.176628	-3.08491	0.00203616	0.245561	3
		AHCY	ENSG00000101444	AHCY	13469.9	0.0779468	0.0253003	3.08086	0.00206402	0.247216	3
		CYP1A1	ENSG00000140465	CYP1A1	242.559	0.36079	0.117424	3.07254	0.00212247	0.252487	3
		PRR14L	ENSG00000183530	PRR14L	4014.53	-0.234431	0.0763988	-3.06852	0.00215125	0.253779	3
		PAQR3	ENSG00000163291	PAQR3	1964.35	-0.157466	0.0513424	-3.06698	0.00216235	0.253779	3
		SCML2	ENSG00000102098	SCML2	472.688	-0.232946	0.0760431	-3.06335	0.00218876	0.25404	3
		STAT3	ENSG00000168610	STAT3	7603.73	0.102929	0.0336073	3.06268	0.00219363	0.25404	3
		NAB1	ENSG00000138386	NAB1	2039.7	-0.158305	0.0518932	-3.05059	0.00228393	0.260799	3
		EPHA2	ENSG00000142627	EPHA2	2676.36	-0.244487	0.0801622	-3.0499	0.0022892	0.260799	3
		CMPK2	ENSG00000134326	CMPK2	113.861	0.524164	0.171918	3.04891	0.00229673	0.260799	3
		CDKN1A	ENSG00000124762	CDKN1A	8326.17	0.101965	0.0334924	3.04444	0.00233116	0.261331	3
		ENSG00000259953	ENSG00000259953	ENSG00000259953	1265.44	-0.170738	0.0561064	-3.04311	0.0023415	0.261331	3
		LCOR	ENSG00000196233	LCOR	8408.13	-0.162352	0.0533615	-3.04249	0.00234626	0.261331	3
		ENSG00000260400	ENSG00000260400	ENSG00000260400	232.906	-0.405765	0.133818	-3.03222	0.00242766	0.268687	3
		ONECUT2	ENSG00000119547	ONECUT2	32667.4	-0.148237	0.0489648	-3.02743	0.00246644	0.269921	3
		JAK2	ENSG00000096968	JAK2	1104.23	-0.179999	0.0594639	-3.02703	0.00246969	0.269921	3
		DUSP6	ENSG00000139318	DUSP6	2056.1	-0.182262	0.0604159	-3.0168	0.00255461	0.276542	3
		DEPTOR	ENSG00000155792	DEPTOR	3800.31	0.150725	0.0499764	3.01593	0.0025619	0.276542	3
		RN7SL1	ENSG00000276168	RN7SL1	711.708	0.789548	0.262253	3.01063	0.00260706	0.278553	3
		SLC5A3	ENSG00000198743	SLC5A3	8743.01	-0.152553	0.050692	-3.0094	0.00261762	0.278553	3
		NFAT5	ENSG00000102908	NFAT5	4705.75	-0.209975	0.0698018	-3.00816	0.00262831	0.278553	3
		ISCU	ENSG00000136003	ISCU	2871.79	0.125095	0.0417731	2.99462	0.00274783	0.289466	3
		PSMB5	ENSG00000100804	PSMB5	6472.51	0.0936009	0.0313019	2.99026	0.0027874	0.291875	3
		TRIM45	ENSG00000134253	TRIM45	656.421	-0.194466	0.0652178	-2.98179	0.0028657	0.298289	3
		FBXO3	ENSG00000110429	FBXO3	1956.53	-0.143266	0.0480944	-2.97886	0.00289324	0.299373	3
		PHIP	ENSG00000146247	PHIP	9147.77	-0.149978	0.0506084	-2.9635	0.00304161	0.311637	3
		AHI1	ENSG00000135541	AHI1	1411.15	-0.138458	0.0467404	-2.96228	0.00305369	0.311637	3
		ELF3	ENSG00000163435	ELF3	4955.04	0.156293	0.0527818	2.96112	0.00306522	0.311637	3
		SPRED2	ENSG00000198369	SPRED2	871.834	-0.202283	0.0684289	-2.95611	0.00311549	0.314917	3
		LASP1	ENSG00000002834	LASP1	26191	0.0935005	0.0317162	2.94804	0.00319797	0.320842	3
		GPR137C	ENSG00000180998	GPR137C	745.733	-0.225942	0.0766735	-2.9468	0.0032108	0.320842	3
		PKNOX1	ENSG00000160199	PKNOX1	703.849	-0.209283	0.0711702	-2.94061	0.0032757	0.325467	3
		ENSG00000264895	ENSG00000264895	ENSG00000264895	14.4777	-1.518	0.518266	-2.92899	0.00340061	NA	3
		SPPL2A	ENSG00000138600	SPPL2A	3429.93	-0.129883	0.0444856	-2.91966	0.00350418	0.344847	3
		PDK4	ENSG00000004799	PDK4	4696.73	0.190961	0.0654522	2.91757	0.00352767	0.344847	3
		ENSG00000283236	ENSG00000283236	ENSG00000283236	108.079	-0.52448	0.179778	-2.91737	0.00352992	0.344847	3
		LINC02035	ENSG00000273033	LINC02035	428.724	-0.312379	0.107165	-2.91493	0.00355767	0.345627	3
		PPP4R2	ENSG00000163605	PPP4R2	7330.63	-0.123268	0.0423958	-2.90756	0.00364262	0.351925	3
		UBC	ENSG00000150991	UBC	36928.9	0.110414	0.0380133	2.9046	0.00367718	0.352623	3
		HUNK	ENSG00000142149	HUNK	2641.1	0.14213	0.0489513	2.9035	0.00369017	0.352623	3
		S100PBP	ENSG00000116497	S100PBP	1616.04	-0.138589	0.0477727	-2.90101	0.00371958	0.352742	3
		RPL8	ENSG00000161016	RPL8	59746.6	0.0746	0.0257242	2.89999	0.00373176	0.352742	3
		ENSG00000258768	ENSG00000258768	ENSG00000258768	70.3192	-0.716728	0.247769	-2.89273	0.00381913	0.35906	3
		VAV3	ENSG00000134215	VAV3	134.616	0.710439	0.246005	2.88791	0.00387812	0.362656	3
		HMGCS2	ENSG00000134240	HMGCS2	21176.7	0.157745	0.0546565	2.88611	0.0039003	0.36279	3
		CARTPT	ENSG00000164326	CARTPT	27.7499	1.41206	0.489566	2.88431	0.00392275	0.362947	3
		TRIM52	ENSG00000183718	TRIM52	832.724	0.185141	0.0644462	2.8728	0.0040685	0.374452	3
		SLC47A2	ENSG00000180638	SLC47A2	201.326	-0.371702	0.129514	-2.86998	0.00410503	0.375836	3
		ENSG00000270820	ENSG00000270820	ENSG00000270820	48.3123	-0.737661	0.257852	-2.86079	0.00422581	0.383054	3
		PCDH19	ENSG00000165194	PCDH19	1028.07	0.166124	0.058072	2.86065	0.00422768	0.383054	3
		FUT9	ENSG00000172461	FUT9	222.29	-0.355632	0.124505	-2.85637	0.00428521	0.384918	3
		KAT6B	ENSG00000156650	KAT6B	313.545	0.300072	0.105132	2.85423	0.0043141	0.384918	3
		STXBP4	ENSG00000166263	STXBP4	2169.12	-0.175815	0.0616006	-2.8541	0.00431585	0.384918	3
		RESF1	ENSG00000174718	RESF1	6637.22	-0.16074	0.0563787	-2.85108	0.00435713	0.384918	3
		ENSG00000271971	ENSG00000271971	ENSG00000271971	55.427	-0.730417	0.256198	-2.85099	0.00435831	0.384918	3
		GRB2	ENSG00000177885	GRB2	10659.2	0.0771036	0.0270813	2.84712	0.0044117	0.387676	3
		PNP	ENSG00000198805	PNP	3047.41	0.117068	0.0411462	2.84516	0.00443887	0.388113	3
		DUOXA1	ENSG00000140254	DUOXA1	368.05	0.252053	0.0886686	2.84264	0.00447419	0.389254	3
		WDFY1	ENSG00000085449	WDFY1	3613.41	-0.124557	0.043878	-2.8387	0.00452972	0.392135	3
		ENSG00000279400	ENSG00000279400	ENSG00000279400	71.6394	-0.651751	0.230171	-2.83159	0.00463172	0.398989	3
		MTUS1	ENSG00000129422	MTUS1	1467.23	0.140382	0.0496438	2.82779	0.00468701	0.401773	3
		ALG9	ENSG00000086848	ALG9	436.213	-0.26969	0.0954863	-2.82438	0.00473718	0.402482	3
		RPP25	ENSG00000178718	RPP25	316.188	0.291458	0.103228	2.82344	0.00475109	0.402482	3
		ENSG00000260633	ENSG00000260633	ENSG00000260633	81.716	-0.637809	0.226068	-2.82131	0.00478277	0.402482	3
		ETNK1	ENSG00000139163	ETNK1	12540	-0.129242	0.0458141	-2.82101	0.00478734	0.402482	3
		ENSG00000285366	ENSG00000285366	ENSG00000285366	4.6633	-2.59236	0.920723	-2.81557	0.00486914	NA	3
		EFNB2	ENSG00000125266	EFNB2	6782.76	-0.107799	0.0382983	-2.81472	0.004882	0.405308	3
		UQCRB	ENSG00000156467	UQCRB	7694.59	0.0940171	0.0334443	2.81116	0.00493636	0.405308	3
		PHC3	ENSG00000173889	PHC3	3796.57	-0.11636	0.0414069	-2.81015	0.00495178	0.405308	3
		HNF4A	ENSG00000101076	HNF4A	4422.22	0.103051	0.0366824	2.80929	0.00496511	0.405308	3
		ENSG00000228274	ENSG00000228274	ENSG00000228274	60.8336	-0.685549	0.24418	-2.80755	0.00499192	0.405308	3
		LSM12	ENSG00000161654	LSM12	319.018	-0.305404	0.108784	-2.80743	0.0049939	0.405308	3
		SERPINA3	ENSG00000196136	SERPINA3	32.9734	0.756824	0.269652	2.80667	0.00500567	0.405308	3
		BMPR2	ENSG00000204217	BMPR2	4606.76	-0.114732	0.0408789	-2.80662	0.00500638	0.405308	3
		SPRED1	ENSG00000166068	SPRED1	1684.82	-0.206705	0.073737	-2.80327	0.00505877	0.407577	3
		ZNF117	ENSG00000152926	ZNF117	1347.68	-0.14966	0.0534146	-2.80185	0.00508102	0.407577	3
		CBR4	ENSG00000145439	CBR4	1691.69	-0.152703	0.0545367	-2.8	0.00511025	0.40805	3
		BAMBI	ENSG00000095739	BAMBI	2976.56	-0.102129	0.0365102	-2.79729	0.00515338	0.409601	3
		GPX2	ENSG00000176153	GPX2	1602.92	0.181941	0.0650755	2.79584	0.00517652	0.409601	3
		MAP3K1	ENSG00000095015	MAP3K1	3617.6	-0.206654	0.0740136	-2.79211	0.00523662	0.41249	3
		PLSCR4	ENSG00000114698	PLSCR4	424.935	-0.212195	0.0761305	-2.78725	0.00531576	0.415112	3
		PLPP3	ENSG00000162407	PLPP3	2456.33	-0.153401	0.0550387	-2.78715	0.00531739	0.415112	3
		BICD1	ENSG00000151746	BICD1	1518.57	-0.144732	0.0520129	-2.78261	0.0053924	0.419097	3
		CEBPD	ENSG00000221869	CEBPD	571.946	-0.218994	0.0788026	-2.77902	0.00545235	0.421881	3
		SUPT5H	ENSG00000196235	SUPT5H	11972.2	0.0937333	0.0338028	2.77294	0.00555517	0.425778	3
		CYTH3	ENSG00000008256	CYTH3	2382.57	0.116005	0.0418713	2.77052	0.0055967	0.425778	3
		ZBTB42	ENSG00000179627	ZBTB42	1155.43	0.166331	0.0600431	2.77019	0.00560235	0.425778	3
		BRMS1	ENSG00000174744	BRMS1	2440.48	0.121574	0.0438926	2.7698	0.00560906	0.425778	3
		ARPP21	ENSG00000172995	ARPP21	9.23734	-1.57396	0.568379	-2.76922	0.00561909	NA	3
		PTPRG	ENSG00000144724	PTPRG	2854.35	-0.134949	0.048756	-2.76785	0.00564278	0.425778	3
		ESYT1	ENSG00000139641	ESYT1	7935.55	0.0966775	0.0349331	2.7675	0.00564879	0.425778	3
		ENSG00000249626	ENSG00000249626	ENSG00000249626	115.142	-0.418008	0.151207	-2.76447	0.00570147	0.427904	3
		DUSP10	ENSG00000143507	DUSP10	988.086	0.263192	0.0955675	2.75399	0.00588732	0.439964	3
		MKNK2	ENSG00000099875	MKNK2	10428.9	0.109017	0.0396196	2.75159	0.00593073	0.441322	3
		ITGB8	ENSG00000105855	ITGB8	4456.62	-0.165338	0.0601574	-2.74842	0.00598832	0.442817	3
		ENSG00000274104	ENSG00000274104	ENSG00000274104	22.7933	0.964234	0.350924	2.7477	0.00600146	0.442817	3
		FABP5	ENSG00000164687	FABP5	548.708	0.216424	0.0789112	2.74263	0.0060949	0.447822	3
		ZDHHC21	ENSG00000175893	ZDHHC21	1793.95	-0.146242	0.0533943	-2.7389	0.00616443	0.450681	3
		S100A16	ENSG00000188643	S100A16	3846.09	0.127701	0.0466471	2.73759	0.0061891	0.450681	3
		IRS1	ENSG00000169047	IRS1	7198.03	-0.11051	0.0404042	-2.7351	0.00623607	0.450681	3
		LINC01474	ENSG00000236849	LINC01474	55.4253	-0.578507	0.211515	-2.73506	0.0062369	0.450681	3
		RNF113A	ENSG00000125352	RNF113A	724.484	0.195189	0.0714084	2.73342	0.00626798	0.451062	3
		DUOXA2	ENSG00000140274	DUOXA2	10896.4	0.155508	0.0570433	2.72614	0.0064079	0.456837	3
		NIPAL1	ENSG00000163293	NIPAL1	5427.32	-0.118868	0.0436292	-2.72451	0.00643964	0.456837	3
		C7orf50	ENSG00000146540	C7orf50	2650.2	0.119631	0.0439198	2.72385	0.00645267	0.456837	3
		RASEF	ENSG00000165105	RASEF	5376.05	-0.169778	0.0623303	-2.72384	0.00645273	0.456837	3
		PLSCR1	ENSG00000188313	PLSCR1	2704.8	0.111664	0.0410379	2.721	0.00650839	0.457734	3
		XRCC2	ENSG00000196584	XRCC2	482.23	-0.286678	0.105376	-2.72053	0.00651774	0.457734	3
		DIRAS2	ENSG00000165023	DIRAS2	6.09633	-2.17639	0.800138	-2.72001	0.00652794	NA	3
		DGKH	ENSG00000102780	DGKH	550.622	-0.270537	0.0995978	-2.71629	0.00660176	0.458567	3
		SLC43A2	ENSG00000167703	SLC43A2	693.854	0.22161	0.0815946	2.71599	0.00660789	0.458567	3
		MDM4	ENSG00000198625	MDM4	1717.29	-0.176724	0.0650963	-2.7148	0.00663155	0.458567	3
		IL12RB2	ENSG00000081985	IL12RB2	33.3196	-0.867399	0.319645	-2.71363	0.00665501	0.458567	3
		MRPL51	ENSG00000111639	MRPL51	5292.7	0.104484	0.0385254	2.71208	0.00668632	0.458567	3
		THRAP3	ENSG00000054118	THRAP3	9347.71	0.12675	0.0467358	2.71205	0.00668694	0.458567	3
		THBS1	ENSG00000137801	THBS1	9424.13	-0.46771	0.172649	-2.70902	0.00674822	0.460961	3
		AVPI1	ENSG00000119986	AVPI1	440.807	-0.231033	0.0853498	-2.70689	0.00679165	0.462123	3
		RN7SKP209	ENSG00000252697	RN7SKP209	66.4236	0.550933	0.203727	2.70427	0.00684537	0.463973	3
		PFKP	ENSG00000067057	PFKP	3699.04	0.101257	0.037474	2.70206	0.0068911	0.465269	3
		NPY1R	ENSG00000164128	NPY1R	2430.05	0.145577	0.054001	2.69582	0.00702153	0.472252	3
		TBL3	ENSG00000183751	TBL3	1715.17	0.144278	0.0536579	2.68884	0.00716998	0.477896	3
		VASH1	ENSG00000071246	VASH1	2785.1	0.143147	0.0532427	2.68858	0.00717558	0.477896	3
		HOOK3	ENSG00000168172	HOOK3	5669.34	-0.115217	0.0428629	-2.68803	0.00718743	0.477896	3
		TMEM229A	ENSG00000234224	TMEM229A	43.9385	0.627255	0.233582	2.68537	0.00724487	0.47886	3
		PPM1K	ENSG00000163644	PPM1K	1912.55	-0.19023	0.0708537	-2.68483	0.0072567	0.47886	3
		ENSG00000227719	ENSG00000227719	ENSG00000227719	14.0473	-1.56788	0.584433	-2.68274	0.00730207	NA	3
		NDUFB10	ENSG00000140990	NDUFB10	2843.31	0.135117	0.0504019	2.68079	0.00734485	0.482855	3
		TUBB2B	ENSG00000137285	TUBB2B	5217.78	0.100314	0.0374444	2.679	0.00738416	0.483621	3
		MRPS21	ENSG00000266472	MRPS21	3885.64	0.108148	0.040491	2.67091	0.00756463	0.490498	3
		ARMCX6	ENSG00000198960	ARMCX6	1057.3	0.178852	0.0669832	2.6701	0.00758296	0.490498	3
		VPS13C	ENSG00000129003	VPS13C	4303.85	-0.139674	0.052313	-2.66998	0.00758569	0.490498	3
		FZD5	ENSG00000163251	FZD5	22109.4	-0.134217	0.0502837	-2.66919	0.00760335	0.490498	3
		RNMT	ENSG00000101654	RNMT	3633.72	0.0982237	0.0368149	2.66804	0.00762941	0.490498	3
		SLC30A1	ENSG00000170385	SLC30A1	3431.58	0.114857	0.0430759	2.66639	0.00766711	0.491062	3
		ACTB	ENSG00000075624	ACTB	178535	-0.0802345	0.030107	-2.66498	0.00769931	0.491062	3
		CCDC80	ENSG00000091986	CCDC80	2174.22	0.151838	0.0569968	2.66397	0.00772242	0.491062	3
		ZNF787	ENSG00000142409	ZNF787	1703.49	0.189962	0.0713723	2.66157	0.00777776	0.492361	3
		TTTY14	ENSG00000176728	TTTY14	367.125	-0.2673	0.100465	-2.66064	0.00779917	0.492361	3
		ENSG00000239268	ENSG00000239268	ENSG00000239268	495.075	0.214024	0.0804816	2.65929	0.00783051	0.492561	3
		ENSG00000285091	ENSG00000285091	ENSG00000285091	24.8574	-0.859307	0.323816	-2.65369	0.00796167	0.498047	3
		TRIM5	ENSG00000132256	TRIM5	1535.26	-0.128316	0.0483735	-2.65261	0.00798717	0.498047	3
		CYP51A1	ENSG00000001630	CYP51A1	447.635	0.251109	0.0946888	2.65194	0.00800315	0.498047	3
		PER2	ENSG00000132326	PER2	1008.57	-0.169094	0.0638201	-2.64954	0.00806005	0.498693	3
		PCDHA2	ENSG00000204969	PCDHA2	236	-0.311979	0.117768	-2.6491	0.00807057	0.498693	3
		NAP1L3	ENSG00000186310	NAP1L3	238.504	0.380003	0.143546	2.64726	0.00811476	0.499658	3
		NLE1	ENSG00000073536	NLE1	946.8	-0.157736	0.0599433	-2.63142	0.00850294	0.521723	3
		GCNT4	ENSG00000176928	GCNT4	2722.89	-0.195108	0.0741859	-2.62999	0.00853878	0.522089	3
		TBL1XR1	ENSG00000177565	TBL1XR1	3725.58	-0.141267	0.0540143	-2.61536	0.00891322	0.541998	3
		EEF1A1P4	ENSG00000245205	EEF1A1P4	18.8889	1.0768	0.411969	2.6138	0.00895424	0.541998	3
		C1orf21	ENSG00000116667	C1orf21	433.282	0.248384	0.0950323	2.61368	0.00895736	0.541998	3
		PAK6	ENSG00000137843	PAK6	688.197	0.202314	0.0775267	2.6096	0.00906471	0.544783	3
		CACNA2D1	ENSG00000153956	CACNA2D1	2791.26	-0.094355	0.0361574	-2.60957	0.0090657	0.544783	3
		TNRC6B	ENSG00000100354	TNRC6B	3556.97	-0.169722	0.0650974	-2.6072	0.0091285	0.546679	3
		DAGLA	ENSG00000134780	DAGLA	1038.31	0.163754	0.0628986	2.60345	0.00922902	0.550812	3
		LDLR	ENSG00000130164	LDLR	1629.58	-0.175377	0.0674548	-2.59992	0.00932458	0.553526	3
		RAB5IF	ENSG00000101084	RAB5IF	627.727	0.198408	0.0763273	2.59943	0.00933781	0.553526	3
		FAM111A	ENSG00000166801	FAM111A	1289.36	-0.142003	0.0546972	-2.59616	0.00942718	0.555406	3
		LOC119746555	ENSG00000260257	LOC119746555	280.575	-0.340045	0.130991	-2.59595	0.00943305	0.555406	3
		PTPN13	ENSG00000163629	PTPN13	7101.22	0.116084	0.0447598	2.59349	0.00950069	0.557512	3
		PTPN14	ENSG00000152104	PTPN14	5240.98	-0.140998	0.0544449	-2.58973	0.00960513	0.561756	3
		LOC100127965	ENSG00000260494	LOC100127965	91.8273	0.5052	0.195523	2.58384	0.00977067	0.56607	3
		GTF2F1	ENSG00000125651	GTF2F1	4885.66	0.112522	0.0435709	2.5825	0.00980883	0.56607	3
		LIN7C	ENSG00000148943	LIN7C	2722.68	-0.136014	0.0526887	-2.58146	0.00983828	0.56607	3
		GABRQ	ENSG00000268089	GABRQ	110.555	0.397986	0.154198	2.581	0.00985148	0.56607	3
		RNF40	ENSG00000103549	RNF40	5530.54	0.126488	0.0490108	2.58083	0.00985642	0.56607	3
		OGT	ENSG00000147162	OGT	7159.23	-0.106003	0.0410854	-2.58007	0.00987812	0.56607	3
		H2BC12	ENSG00000197903	H2BC12	598.123	0.248958	0.0965286	2.57911	0.0099055	0.56607	3
		REL	ENSG00000162924	REL	606.6	0.247718	0.0960936	2.57788	0.00994077	0.566235	3
		ENSG00000227885	ENSG00000227885	ENSG00000227885	110.39	-0.437642	0.169986	-2.57458	0.0100362	0.568778	3
		LPIN2	ENSG00000101577	LPIN2	11973.1	0.0845661	0.0328528	2.57409	0.0100505	0.568778	3
		DOCK5	ENSG00000147459	DOCK5	965.374	-0.17429	0.0677625	-2.57208	0.010109	0.570248	3
		RBM48	ENSG00000127993	RBM48	788.645	0.167093	0.0650172	2.56998	0.0101705	0.571868	3
		ENSG00000180610	ENSG00000180610	ENSG00000180610	16.0757	-1.21893	0.474612	-2.56827	0.0102209	NA	3
		ZNF566	ENSG00000186017	ZNF566	745.768	-0.183875	0.0716675	-2.56567	0.0102978	0.577169	3
		IGBP1	ENSG00000089289	IGBP1	1720.82	0.124824	0.0487485	2.56058	0.0104497	0.582368	3
		ENSG00000261211	ENSG00000261211	ENSG00000261211	73.9119	-0.627005	0.245054	-2.55864	0.0105082	0.582368	3
		LRP4	ENSG00000134569	LRP4	4608.91	0.112541	0.0439948	2.55806	0.0105258	0.582368	3
		PHACTR2	ENSG00000112419	PHACTR2	5111.7	-0.159596	0.062392	-2.55796	0.010529	0.582368	3
		RDH16	ENSG00000139547	RDH16	31.0024	-0.756623	0.295901	-2.55701	0.0105576	0.582368	3
		AP1S3	ENSG00000152056	AP1S3	660.829	-0.185866	0.0727295	-2.55558	0.0106011	0.582368	3
		MTRF1	ENSG00000120662	MTRF1	479.49	-0.207953	0.0813957	-2.55484	0.0106236	0.582368	3
		C2CD4A	ENSG00000198535	C2CD4A	64.5669	0.691369	0.2709	2.55212	0.010707	0.585105	3
		TUBB4B	ENSG00000188229	TUBB4B	17015.7	0.0896187	0.0351381	2.55047	0.0107579	0.586052	3
		ENSG00000276107	ENSG00000276107	ENSG00000276107	28.7055	-0.867589	0.340637	-2.54696	0.0108665	0.590133	3
		SOX21	ENSG00000125285	SOX21	2649.15	0.133115	0.0522924	2.54559	0.0109093	0.590622	3
		PSMB8	ENSG00000204264	PSMB8	88.6557	0.462289	0.181685	2.54445	0.0109451	0.590731	3
		HERPUD1	ENSG00000051108	HERPUD1	6806.27	0.181866	0.0716299	2.53896	0.0111182	0.597883	3
		DENND2C	ENSG00000175984	DENND2C	2444.71	0.114117	0.0449942	2.53625	0.0112045	0.597883	3
		SF3B2	ENSG00000087365	SF3B2	14278.1	0.0893823	0.0352462	2.53594	0.0112146	0.597883	3
		FASTKD5	ENSG00000215251	FASTKD5	2192.6	0.112368	0.0443574	2.53324	0.0113013	0.597883	3
		RFESD	ENSG00000175449	RFESD	28.9184	-0.942803	0.372266	-2.53261	0.0113217	0.597883	3
		ATCAY	ENSG00000167654	ATCAY	33.5025	-1.01958	0.402584	-2.5326	0.011322	0.597883	3
		SLC6A16	ENSG00000063127	SLC6A16	411.961	-0.246329	0.0972878	-2.53196	0.0113426	0.597883	3
		UPP1	ENSG00000183696	UPP1	637.176	0.178009	0.0703121	2.5317	0.0113511	0.597883	3
		ADGRA2	ENSG00000020181	ADGRA2	655.223	0.202768	0.0801259	2.53062	0.011386	0.597918	3
		MICALL1	ENSG00000100139	MICALL1	2191.81	0.144215	0.0570281	2.52885	0.0114438	0.599155	3
		FARSA-AS1	ENSG00000266975	FARSA-AS1	8.69583	-1.43262	0.566929	-2.52698	0.0115046	NA	3
		ARIH1	ENSG00000166233	ARIH1	7525.65	-0.0934892	0.0370411	-2.52393	0.011605	0.605781	3
		TASOR	ENSG00000163946	TASOR	5038.97	-0.0873475	0.0346545	-2.52052	0.0117181	0.609866	3
		POLG2	ENSG00000256525	POLG2	939.744	-0.184509	0.0734104	-2.51339	0.0119577	0.620489	3
		POLR1H	ENSG00000066379	POLR1H	155.72	0.358396	0.142775	2.51021	0.012066	0.623222	3
		IMP4	ENSG00000136718	IMP4	3223.78	0.115396	0.0459966	2.5088	0.0121142	0.623222	3
		AP5Z1	ENSG00000242802	AP5Z1	1870.61	0.137815	0.0549528	2.50788	0.0121456	0.623222	3
		ANKRD26	ENSG00000107890	ANKRD26	2187.93	-0.113192	0.0451383	-2.50767	0.012153	0.623222	3
		BMP7	ENSG00000101144	BMP7	4112.54	0.128112	0.0511982	2.50227	0.0123398	0.630182	3
		ENSG00000249673	ENSG00000249673	ENSG00000249673	1004.5	0.15312	0.0612135	2.5014	0.0123703	0.630182	3
		LHFPL2	ENSG00000145685	LHFPL2	4059.96	0.089849	0.0359304	2.50064	0.0123968	0.630182	3
		LINC01806	ENSG00000227403	LINC01806	67.3234	-0.59553	0.238423	-2.49778	0.0124972	0.633446	3
		VCP	ENSG00000165280	VCP	33587.7	0.0706343	0.0283578	2.49082	0.0127447	0.643719	3
		KLHL4	ENSG00000102271	KLHL4	253.552	0.280317	0.112631	2.48882	0.0128169	0.643719	3
		AATF	ENSG00000275700	AATF	1023.64	0.160358	0.0644786	2.48699	0.0128829	0.643719	3
		MBNL1	ENSG00000152601	MBNL1	1985.36	-0.163851	0.0659076	-2.48608	0.012916	0.643719	3
		E4F1	ENSG00000167967	E4F1	1655.82	0.14445	0.0581124	2.4857	0.0129297	0.643719	3
		JADE1	ENSG00000077684	JADE1	7928.32	-0.105806	0.0425744	-2.48522	0.0129473	0.643719	3
		C1GALT1	ENSG00000106392	C1GALT1	2494.44	-0.115993	0.0466785	-2.48493	0.0129576	0.643719	3
		ENSG00000179082	ENSG00000179082	ENSG00000179082	3.97429	-2.00688	0.809784	-2.47829	0.0132014	NA	3
		ENSG00000123870	ENSG00000123870	ENSG00000123870	245.416	-0.285728	0.115363	-2.47676	0.0132581	0.656782	3
		SCUBE1	ENSG00000159307	SCUBE1	292.579	0.281347	0.113692	2.47463	0.0133373	0.658842	3
		POGZ	ENSG00000143442	POGZ	5733.16	-0.0967765	0.0391461	-2.47219	0.0134288	0.659941	3
		TRIM13	ENSG00000204977	TRIM13	1617.35	-0.118598	0.0479759	-2.47202	0.0134351	0.659941	3
		PTGER3	ENSG00000050628	PTGER3	222.529	-0.37803	0.153018	-2.47049	0.0134929	0.660923	3
		MYOCD	ENSG00000141052	MYOCD	9433.93	-0.142954	0.0579189	-2.46817	0.0135804	0.663356	3
		ARMC5	ENSG00000140691	ARMC5	928.797	0.148906	0.0603603	2.46696	0.0136266	0.663757	3
		SHROOM3	ENSG00000138771	SHROOM3	10154.3	-0.100624	0.0408217	-2.46497	0.0137026	0.665605	3
		SENP7	ENSG00000138468	SENP7	1607.7	-0.135598	0.0551064	-2.46065	0.0138686	0.6718	3
		EIF3B	ENSG00000106263	EIF3B	12606.7	0.0699818	0.0284863	2.45668	0.0140228	0.676363	3
		UBE2W	ENSG00000104343	UBE2W	2187.9	-0.136922	0.0557805	-2.45465	0.0141021	0.676363	3
		TRNAU1AP	ENSG00000180098	TRNAU1AP	873.122	-0.202691	0.082625	-2.45314	0.0141614	0.676363	3
		SIPA1L2	ENSG00000116991	SIPA1L2	7089.81	0.196236	0.0799969	2.45304	0.0141654	0.676363	3
		KDR	ENSG00000128052	KDR	47.9297	0.557654	0.227348	2.45286	0.0141726	0.676363	3
		TMEM47	ENSG00000147027	TMEM47	4742.7	-0.140643	0.0573515	-2.45229	0.0141949	0.676363	3
		ENSG00000258734	ENSG00000258734	ENSG00000258734	9.958	-1.41867	0.578814	-2.451	0.0142461	NA	3
		MIR6859-1	ENSG00000278267	MIR6859-1	9.32955	-1.6321	0.666581	-2.44846	0.0143466	NA	3
		LOC103344931	ENSG00000260917	LOC103344931	620.328	-0.180236	0.0736233	-2.44809	0.0143616	0.68165	3
		ENSG00000280649	ENSG00000280649	ENSG00000280649	76.7153	0.500825	0.204646	2.44727	0.0143941	0.68165	3
		TSSC4	ENSG00000184281	TSSC4	1900.46	0.129471	0.0529236	2.44637	0.0144302	0.68165	3
		MTHFR	ENSG00000177000	MTHFR	1051.86	0.170742	0.0698163	2.44559	0.0144617	0.68165	3
		PSME3IP1	ENSG00000172775	PSME3IP1	3384.5	-0.0850676	0.0348322	-2.44221	0.0145977	0.686208	3
		POU2F2	ENSG00000028277	POU2F2	203.626	-0.318916	0.13073	-2.43951	0.0147073	0.68808	3
		PLCG1-AS1	ENSG00000226648	PLCG1-AS1	139.643	-0.427875	0.175461	-2.43857	0.0147454	0.68808	3
		EPHB3	ENSG00000182580	EPHB3	1135.37	0.189592	0.0777549	2.43832	0.0147555	0.68808	3
		MOSPD1	ENSG00000101928	MOSPD1	2410.15	-0.155456	0.0638135	-2.43609	0.014847	0.690504	3
		KLHL3	ENSG00000146021	KLHL3	964.94	0.143288	0.0588457	2.43499	0.0148924	0.690778	3
		AKAP11	ENSG00000023516	AKAP11	5385	-0.0956274	0.0393244	-2.43176	0.0150256	0.695113	3
		GPRC5C	ENSG00000170412	GPRC5C	34031.2	0.0853573	0.0351412	2.42898	0.0151415	0.698626	3
		TMEM170A	ENSG00000166822	TMEM170A	2360.52	-0.13012	0.0536049	-2.42739	0.0152078	0.699205	3
		RPS6KA6	ENSG00000072133	RPS6KA6	1270.16	-0.166291	0.0685602	-2.42547	0.0152886	0.699205	3
		MRFAP1	ENSG00000179010	MRFAP1	20547.7	0.0607206	0.0250397	2.42497	0.0153095	0.699205	3
		VGLL2	ENSG00000170162	VGLL2	75.626	0.465474	0.191959	2.42487	0.015314	0.699205	3
		SALL4	ENSG00000101115	SALL4	4106.51	0.0968036	0.0399732	2.42172	0.0154474	0.702982	3
		COPZ2	ENSG00000005243	COPZ2	71.9058	0.453439	0.187375	2.41995	0.0155227	0.702982	3
		ENSG00000269867	ENSG00000269867	ENSG00000269867	165.81	-0.329046	0.135976	-2.41988	0.0155258	0.702982	3
		F2R	ENSG00000181104	F2R	6431.8	-0.0992957	0.041046	-2.41913	0.0155575	0.702982	3
		POLR3A	ENSG00000148606	POLR3A	3663.88	0.087747	0.0363299	2.41528	0.015723	0.708628	3
		VPS51	ENSG00000149823	VPS51	2403.62	0.132225	0.0547678	2.41428	0.0157662	0.708748	3
		ENSG00000231050	ENSG00000231050	ENSG00000231050	10.0827	1.36646	0.566229	2.41327	0.0158102	NA	3
		ADIPOR2	ENSG00000006831	ADIPOR2	755.115	0.179152	0.0742772	2.41193	0.0158683	0.708857	3
		FOXO4	ENSG00000184481	FOXO4	2814.4	0.129585	0.053732	2.4117	0.0158785	0.708857	3
		MFSD14A	ENSG00000156875	MFSD14A	78.2351	0.459095	0.190383	2.41143	0.0158902	0.708857	3
		DNAAF2	ENSG00000165506	DNAAF2	1677.97	0.126474	0.0525015	2.40897	0.0159976	0.710889	3
		TRIM26	ENSG00000234127	TRIM26	366.384	0.227936	0.0946369	2.40853	0.0160171	0.710889	3
		ASAP1-IT2	ENSG00000280543	ASAP1-IT2	5.1551	-2.04781	0.850881	-2.4067	0.0160974	NA	3
		ENSG00000259920	ENSG00000259920	ENSG00000259920	8.0375	1.54657	0.642821	2.40592	0.0161319	NA	3
		CPSF6	ENSG00000111605	CPSF6	5651.97	-0.0773389	0.0321497	-2.40559	0.0161463	0.71223	3
		NINJ1	ENSG00000131669	NINJ1	2009.17	0.108031	0.0449111	2.40543	0.0161534	0.71223	3
		DIMT1	ENSG00000086189	DIMT1	2000.26	-0.115564	0.0480503	-2.40507	0.0161695	0.71223	3
		BSDC1	ENSG00000160058	BSDC1	4958.94	0.0811538	0.0337933	2.40147	0.0163291	0.716605	3
		ZNF571-AS1	ENSG00000267470	ZNF571-AS1	36.447	-0.686594	0.286527	-2.39627	0.0165631	0.716605	3
		PLAC9	ENSG00000189129	PLAC9	98.3477	-0.403531	0.168416	-2.39604	0.0165735	0.716605	3
		ENSG00000271200	ENSG00000271200	ENSG00000271200	19.3732	0.960366	0.40087	2.3957	0.0165885	0.716605	3
		MAP9	ENSG00000164114	MAP9	4118.13	-0.121876	0.050873	-2.39569	0.016589	0.716605	3
		CLN5	ENSG00000102805	CLN5	808.769	-0.150047	0.0626439	-2.39524	0.0166094	0.716605	3
		RIPOR2	ENSG00000111913	RIPOR2	1747.35	-0.15893	0.0663535	-2.39521	0.0166111	0.716605	3
		OSBP	ENSG00000110048	OSBP	5679.47	0.0907381	0.037961	2.3903	0.0168348	0.716605	3
		SREK1IP1	ENSG00000153006	SREK1IP1	3704.2	-0.114259	0.0478465	-2.38803	0.0169389	0.716605	3
		SLFN5	ENSG00000166750	SLFN5	1441.76	0.155776	0.0652424	2.38765	0.0169564	0.716605	3
		MIR600HG	ENSG00000236901	MIR600HG	1054.27	-0.181854	0.0761764	-2.38728	0.0169736	0.716605	3
		ENSG00000279041	ENSG00000279041	ENSG00000279041	395.527	-0.234884	0.0984043	-2.38693	0.0169897	0.716605	3
		DCUN1D3	ENSG00000188215	DCUN1D3	1684.32	0.126044	0.0528144	2.38655	0.0170073	0.716605	3
		ENSG00000279591	ENSG00000279591	ENSG00000279591	6.49374	-1.92672	0.807949	-2.3847	0.0170929	NA	3
		LRRC7	ENSG00000033122	LRRC7	1699.55	-0.185481	0.0777862	-2.3845	0.0171023	0.716605	3
		OGFRL1	ENSG00000119900	OGFRL1	2341.63	-0.115646	0.0484991	-2.38449	0.0171029	0.716605	3
		MITF	ENSG00000187098	MITF	2999.81	-0.102928	0.0431695	-2.38427	0.0171132	0.716605	3
		ENSG00000213816	ENSG00000213816	ENSG00000213816	67.2089	0.481786	0.202108	2.38381	0.0171345	0.716605	3
		GTPBP1	ENSG00000100226	GTPBP1	3336.69	0.101747	0.0426978	2.38296	0.0171742	0.716605	3
		NUMB	ENSG00000133961	NUMB	3760.37	-0.0908773	0.0381378	-2.38287	0.0171783	0.716605	3
		CLDN10	ENSG00000134873	CLDN10	14.4821	-1.1224	0.471273	-2.38165	0.0172354	NA	3
		RRS1	ENSG00000179041	RRS1	1414.12	0.148299	0.0622703	2.38154	0.0172403	0.716605	3
		FOSL1	ENSG00000175592	FOSL1	77.2675	-0.654277	0.274845	-2.38053	0.0172876	0.716605	3
		ENSG00000279407	ENSG00000279407	ENSG00000279407	137.333	-0.369495	0.155239	-2.38018	0.0173043	0.716605	3
		LINC01588	ENSG00000214900	LINC01588	71.1284	-0.575056	0.24166	-2.37961	0.0173309	0.716605	3
		ATP5F1A	ENSG00000152234	ATP5F1A	26878.1	0.0585537	0.0246083	2.37943	0.0173395	0.716605	3
		ZDHHC3	ENSG00000163812	ZDHHC3	3734.8	0.0952093	0.0400141	2.37939	0.0173412	0.716605	3
		DPY19L1	ENSG00000173852	DPY19L1	3069.45	-0.104247	0.0438208	-2.37894	0.0173624	0.716605	3
		COL4A6	ENSG00000197565	COL4A6	33080.8	0.0835265	0.0351547	2.37597	0.0175028	0.716605	3
		KLF5	ENSG00000102554	KLF5	10614.8	-0.130952	0.0551353	-2.37511	0.0175437	0.716605	3
		UBXN1	ENSG00000162191	UBXN1	3379.58	0.102716	0.0432538	2.37473	0.0175616	0.716605	3
		ENTPD6	ENSG00000197586	ENTPD6	5492.29	0.0970868	0.0408842	2.37468	0.0175642	0.716605	3
		MTO1	ENSG00000135297	MTO1	862.145	-0.146467	0.0616828	-2.37452	0.0175716	0.716605	3
		HEY1	ENSG00000164683	HEY1	1370.28	0.135415	0.0570418	2.37396	0.0175984	0.716605	3
		RPL10P16	ENSG00000178464	RPL10P16	28.1457	0.748247	0.315253	2.37349	0.0176211	0.716605	3
		OVOL1-AS1	ENSG00000255120	OVOL1-AS1	43.6697	0.610985	0.257916	2.36893	0.0178396	0.723809	3
		COX4I1	ENSG00000131143	COX4I1	15468.3	0.0678223	0.0286529	2.36703	0.0179315	0.725698	3
		ADIPOQ	ENSG00000181092	ADIPOQ	6.2083	-1.6771	0.708864	-2.36589	0.0179866	NA	3
		TNFRSF10C	ENSG00000173535	TNFRSF10C	651.483	0.211606	0.089444	2.36579	0.0179914	0.725698	3
		MTOR	ENSG00000198793	MTOR	6997.55	0.090545	0.038279	2.3654	0.0180107	0.725698	3
		RNF24	ENSG00000101236	RNF24	1952.19	0.112589	0.0476547	2.3626	0.0181472	0.728718	3
		RPL3P4	ENSG00000232573	RPL3P4	416.422	0.276585	0.117128	2.36139	0.0182064	0.728718	3
		PBDC1	ENSG00000102390	PBDC1	1451.83	0.138056	0.0584858	2.36051	0.01825	0.728718	3
		SENP5	ENSG00000119231	SENP5	3333.66	-0.0917123	0.0388536	-2.36046	0.0182523	0.728718	3
		NHLRC2	ENSG00000196865	NHLRC2	2004.21	-0.140431	0.059518	-2.35947	0.0183011	0.729	3
		SLC4A1AP	ENSG00000163798	SLC4A1AP	1502.53	0.121368	0.0514782	2.35766	0.0183904	0.730893	3
		FMR1	ENSG00000102081	FMR1	3830.76	-0.092952	0.0394482	-2.35631	0.0184577	0.731411	3
		SCAND1	ENSG00000171222	SCAND1	2146.81	0.117453	0.0498598	2.35567	0.0184895	0.731411	3
		GLA	ENSG00000102393	GLA	3240.18	0.120033	0.0509856	2.35424	0.0185604	0.731411	3
		NDUFS1	ENSG00000023228	NDUFS1	2017.19	0.108032	0.0459105	2.3531	0.0186177	0.731411	3
		ARHGEF10L	ENSG00000074964	ARHGEF10L	442.398	0.227446	0.0966703	2.35281	0.0186324	0.731411	3
		UBA6	ENSG00000033178	UBA6	3941.24	-0.112783	0.0479568	-2.35176	0.0186847	0.731411	3
		ENSG00000283529	ENSG00000283529	ENSG00000283529	11.4084	-1.23317	0.524391	-2.35162	0.0186917	NA	3
		ENSG00000287574	ENSG00000287574	ENSG00000287574	65.3677	-0.52286	0.222487	-2.35007	0.0187698	0.731411	3
		PUF60	ENSG00000179950	PUF60	2311.43	0.117245	0.0498908	2.35003	0.0187721	0.731411	3
		LHFPL3-AS2	ENSG00000225329	LHFPL3-AS2	3803.66	-0.139831	0.0595521	-2.34804	0.0188726	0.731411	3
		FOXD4L1	ENSG00000184492	FOXD4L1	18.7695	-0.926428	0.394558	-2.34802	0.0188738	0.731411	3
		EEF1A1	ENSG00000156508	EEF1A1	226648	0.073398	0.0312827	2.34628	0.0189621	0.731411	3
		PGF	ENSG00000119630	PGF	1572.4	0.194546	0.0829516	2.3453	0.0190119	0.731411	3
		ENSG00000279013	ENSG00000279013	ENSG00000279013	32.7976	-0.663481	0.282916	-2.34515	0.0190195	0.731411	3
		ENSG00000257509	ENSG00000257509	ENSG00000257509	22.2298	-0.950592	0.40552	-2.34413	0.0190714	0.731411	3
		BEX2	ENSG00000133134	BEX2	1732.53	0.132255	0.0564202	2.34411	0.0190724	0.731411	3
		STYX	ENSG00000198252	STYX	1769.62	-0.13732	0.0585921	-2.34366	0.0190955	0.731411	3
		NDUFB2	ENSG00000090266	NDUFB2	2745.73	0.105037	0.0448244	2.34329	0.0191145	0.731411	3
		LOC101928728	ENSG00000260063	LOC101928728	45.0702	-0.650799	0.278245	-2.33894	0.0193383	0.734514	3
		CNNM2	ENSG00000148842	CNNM2	7274.72	0.069976	0.0299187	2.33887	0.0193419	0.734514	3
		KHDC4	ENSG00000132680	KHDC4	3028.88	-0.12326	0.0527029	-2.33878	0.0193469	0.734514	3
		ENSG00000271533	ENSG00000271533	ENSG00000271533	163.653	-0.456529	0.195255	-2.33811	0.0193813	0.734514	3
		SINHCAF	ENSG00000139146	SINHCAF	841.838	0.18394	0.0786858	2.33765	0.0194056	0.734514	3
		EPHB6	ENSG00000106123	EPHB6	1120.1	0.126694	0.0542475	2.33549	0.0195179	0.736551	3
		PHF13	ENSG00000116273	PHF13	2190.94	0.101447	0.0434464	2.335	0.0195436	0.736551	3
		TMEM132D	ENSG00000151952	TMEM132D	447.604	0.179929	0.077255	2.32903	0.0198576	0.742728	3
		SCAI	ENSG00000173611	SCAI	1204.07	-0.168398	0.0723183	-2.32857	0.0198821	0.742728	3
		SNRNP200	ENSG00000144028	SNRNP200	26110.5	0.0826717	0.0355129	2.32794	0.0199155	0.742728	3
		PRTG	ENSG00000166450	PRTG	9587.77	-0.118146	0.0507984	-2.32578	0.0200305	0.742728	3
		HDLBP	ENSG00000115677	HDLBP	42133	0.0783656	0.0337356	2.32294	0.0201825	0.742728	3
		TBCEL	ENSG00000154114	TBCEL	1237.93	-0.140809	0.0606215	-2.32275	0.0201926	0.742728	3
		SLC3A2	ENSG00000168003	SLC3A2	8304.85	0.102166	0.0439958	2.32217	0.0202238	0.742728	3
		LRRIQ1	ENSG00000133640	LRRIQ1	428.259	-0.226105	0.097393	-2.32158	0.0202557	0.742728	3
		ZNF646	ENSG00000167395	ZNF646	2333.4	0.142408	0.0613486	2.3213	0.0202708	0.742728	3
		NDUFB3	ENSG00000119013	NDUFB3	1983.97	0.128879	0.0555205	2.32128	0.0202718	0.742728	3
		ENSG00000264655	ENSG00000264655	ENSG00000264655	8.42613	-1.4666	0.63202	-2.32049	0.0203144	NA	3
		ZNNT1	ENSG00000261087	ZNNT1	184.941	-0.334019	0.143993	-2.31969	0.0203579	0.742728	3
		ENSG00000271993	ENSG00000271993	ENSG00000271993	8.98782	-1.47647	0.636635	-2.31918	0.0203853	NA	3
		ROPN1L	ENSG00000145491	ROPN1L	82.181	0.519295	0.223917	2.31914	0.0203873	0.742728	3
		GSN	ENSG00000148180	GSN	13102.5	0.104551	0.0450869	2.31887	0.0204019	0.742728	3
		BNIP5	ENSG00000189325	BNIP5	147.647	0.394373	0.170098	2.3185	0.0204219	0.742728	3
		NIN	ENSG00000100503	NIN	3934.27	0.107476	0.0463804	2.31727	0.0204891	0.742728	3
		FAM222A	ENSG00000139438	FAM222A	1675.9	0.141252	0.0609811	2.31632	0.0205406	0.742728	3
		ENSG00000223715	ENSG00000223715	ENSG00000223715	78.3201	-0.577199	0.249243	-2.3158	0.020569	0.742728	3
		ENSA	ENSG00000143420	ENSA	6877.92	0.0798764	0.0344931	2.31572	0.0205736	0.742728	3
		TOMM20L	ENSG00000196860	TOMM20L	10.1111	-1.39091	0.600787	-2.31515	0.0206047	NA	3
		ETV5	ENSG00000244405	ETV5	303.438	-0.302984	0.130878	-2.31501	0.0206123	0.742728	3
		RPS13P2	ENSG00000228929	RPS13P2	80.9181	0.418208	0.180762	2.31359	0.0206903	0.742728	3
		APRT	ENSG00000198931	APRT	2526.1	0.0971822	0.0420076	2.31345	0.0206982	0.742728	3
		PCDHA10	ENSG00000250120	PCDHA10	1323.38	0.130916	0.0566178	2.31228	0.0207621	0.742728	3
		NDUFB2-AS1	ENSG00000240889	NDUFB2-AS1	27.2717	0.770085	0.333071	2.31208	0.0207734	0.742728	3
		RPL7	ENSG00000147604	RPL7	31753.5	0.0980913	0.0424321	2.31173	0.0207928	0.742728	3
		TMOD3	ENSG00000138594	TMOD3	3479.92	-0.116322	0.0503263	-2.31135	0.0208133	0.742728	3
		DPYSL2	ENSG00000092964	DPYSL2	7875.85	-0.110541	0.047835	-2.31087	0.0208401	0.742728	3
		PHACTR3	ENSG00000087495	PHACTR3	32.0666	-0.742449	0.321321	-2.31061	0.0208543	0.742728	3
		STAT5A	ENSG00000126561	STAT5A	89.2978	-0.384753	0.166575	-2.3098	0.0208994	0.742821	3
		UBASH3B	ENSG00000154127	UBASH3B	733.951	-0.153899	0.0667643	-2.3051	0.0211608	0.747224	3
		SPINK1	ENSG00000164266	SPINK1	43817.1	0.0748916	0.0324934	2.30482	0.0211766	0.747224	3
		HSPBAP1	ENSG00000169087	HSPBAP1	238.893	-0.278261	0.12073	-2.30482	0.0211768	0.747224	3
		ENSG00000273306	ENSG00000273306	ENSG00000273306	57.3248	-0.547466	0.237563	-2.30451	0.0211942	0.747224	3
		ITGB2	ENSG00000160255	ITGB2	15.2152	-0.941473	0.408988	-2.30196	0.0213375	NA	3
		KLF9	ENSG00000119138	KLF9	207.623	-0.287257	0.124796	-2.30182	0.0213456	0.750216	3
		AKR1C2	ENSG00000151632	AKR1C2	677.957	0.278662	0.12108	2.30147	0.0213649	0.750216	3
		PDE1A	ENSG00000115252	PDE1A	9.21282	1.47072	0.639669	2.29919	0.0214941	NA	3
		ALG10B	ENSG00000175548	ALG10B	600.604	-0.175382	0.0763378	-2.29745	0.0215931	0.755315	3
		ARAP2	ENSG00000047365	ARAP2	944.114	-0.141315	0.0615436	-2.29618	0.0216656	0.755315	3
		BARD1	ENSG00000138376	BARD1	790.5	-0.223159	0.0972267	-2.29524	0.0217191	0.755315	3
		PGD	ENSG00000142657	PGD	14612.8	0.0611873	0.0266585	2.29523	0.0217199	0.755315	3
		AHDC1	ENSG00000126705	AHDC1	2530.21	0.140203	0.0610981	2.29472	0.0217493	0.755315	3
		DDIT4L	ENSG00000145358	DDIT4L	766.274	-0.164165	0.0715514	-2.29437	0.0217692	0.755315	3
		TMEM217	ENSG00000172738	TMEM217	66.4875	0.446788	0.194809	2.29347	0.0218212	0.755618	3
		ENSG00000269481	ENSG00000269481	ENSG00000269481	10.3286	-1.42076	0.619548	-2.29321	0.0218357	NA	3
		DNAJB14	ENSG00000164031	DNAJB14	3142.49	-0.111509	0.0486413	-2.29248	0.0218782	0.756094	3
		ENSG00000265625	ENSG00000265625	ENSG00000265625	4.81319	1.92897	0.841477	2.29236	0.0218848	NA	3
		LOC339260	ENSG00000233098	LOC339260	1219.37	0.121394	0.0529714	2.29168	0.0219239	0.75618	3
		ASB6	ENSG00000148331	ASB6	1867.26	0.103476	0.0451888	2.28985	0.02203	0.758216	3
		CST1	ENSG00000170373	CST1	2365.12	0.148613	0.0649199	2.28917	0.0220696	0.758216	3
		LLPH	ENSG00000139233	LLPH	1825.56	0.1238	0.0542258	2.28304	0.0224279	0.769012	3
		GON4L	ENSG00000116580	GON4L	2664.85	0.126525	0.0554793	2.28058	0.0225734	0.770047	3
		SPP1	ENSG00000118785	SPP1	1781.28	-0.117825	0.0516895	-2.27948	0.0226384	0.770047	3
		TBC1D9	ENSG00000109436	TBC1D9	7584.91	-0.0742613	0.0325783	-2.27947	0.0226392	0.770047	3
		LYPLA2	ENSG00000011009	LYPLA2	6139.3	0.0830764	0.0364651	2.27824	0.022712	0.770047	3
		MRPL54	ENSG00000183617	MRPL54	776.331	0.145584	0.0639097	2.27797	0.0227285	0.770047	3
		CRLF3	ENSG00000176390	CRLF3	567.599	-0.165969	0.0728718	-2.27755	0.0227536	0.770047	3
		GUCY1A2	ENSG00000152402	GUCY1A2	6983.66	-0.16741	0.0735485	-2.27618	0.0228353	0.770047	3
		NR2F2-AS1	ENSG00000247809	NR2F2-AS1	75.4498	-0.430705	0.189271	-2.2756	0.0228703	0.770047	3
		ATP6V1FNB	ENSG00000272899	ATP6V1FNB	175.791	-0.303104	0.133288	-2.27405	0.022963	0.770047	3
		NRIP2	ENSG00000053702	NRIP2	91.8716	0.392856	0.172824	2.27316	0.0230167	0.770047	3
		FLJ42393	ENSG00000279891	FLJ42393	11.6507	-1.08692	0.47819	-2.27299	0.0230269	NA	3
		SLC25A30	ENSG00000174032	SLC25A30	1116.62	-0.129896	0.057163	-2.27238	0.0230635	0.770047	3
		COL1A2	ENSG00000164692	COL1A2	45109.6	0.0753823	0.0332078	2.27002	0.0232063	0.770047	3
		LUCAT1	ENSG00000248323	LUCAT1	34.9733	-0.81363	0.358424	-2.27002	0.0232064	0.770047	3
		LRRC4	ENSG00000128594	LRRC4	1183.33	0.179765	0.0792108	2.26945	0.0232411	0.770047	3
		ENSG00000279425	ENSG00000279425	ENSG00000279425	44.2063	-0.749121	0.330094	-2.26942	0.023243	0.770047	3
		CLCN2	ENSG00000114859	CLCN2	1932.66	0.116088	0.0511539	2.26939	0.0232447	0.770047	3
		NOVA1	ENSG00000139910	NOVA1	1524.11	-0.164309	0.0724051	-2.2693	0.0232502	0.770047	3
		PLIN2	ENSG00000147872	PLIN2	9623.8	0.169423	0.0746588	2.26929	0.0232507	0.770047	3
		WDR26	ENSG00000162923	WDR26	11699.6	-0.0732455	0.0323592	-2.26351	0.023604	0.780271	3
		ENSG00000276136	ENSG00000276136	ENSG00000276136	74.235	-0.47221	0.208857	-2.26092	0.0237639	0.783224	3
		RN7SKP299	ENSG00000271765	RN7SKP299	5.69653	-1.67839	0.742391	-2.26079	0.0237724	NA	3
		GNL3	ENSG00000163938	GNL3	6086.13	0.0846999	0.0374825	2.25972	0.0238387	0.783224	3
		SAE1	ENSG00000142230	SAE1	9759.17	0.0711878	0.0315163	2.25876	0.0238982	0.783224	3
		IRF8	ENSG00000140968	IRF8	1274.45	0.15907	0.0704398	2.25824	0.0239309	0.783224	3
		SNAPC4	ENSG00000165684	SNAPC4	2115.26	0.128131	0.0567418	2.25815	0.0239364	0.783224	3
		ZFP14	ENSG00000142065	ZFP14	937.344	-0.154182	0.0682907	-2.25774	0.0239621	0.783224	3
		PCDHA12	ENSG00000251664	PCDHA12	539.461	0.18931	0.0840186	2.25319	0.0242471	0.790554	3
		PLK2	ENSG00000145632	PLK2	15809.2	-0.17421	0.077333	-2.25272	0.0242768	0.790554	3
		TENT5B	ENSG00000158246	TENT5B	1629.28	-0.11994	0.0532799	-2.25112	0.0243779	0.792372	3
		SCRG1	ENSG00000164106	SCRG1	6.91263	-1.66913	0.741587	-2.25075	0.0244015	NA	3
		ADAM21	ENSG00000139985	ADAM21	16.3111	1.07176	0.47624	2.25047	0.0244193	NA	3
		USP3-AS1	ENSG00000259248	USP3-AS1	20.4346	-1.08967	0.484704	-2.24811	0.0245691	0.797105	3
		FLRT3	ENSG00000125848	FLRT3	9437.18	-0.115187	0.0512698	-2.24669	0.0246599	0.798175	3
		PCMTD2	ENSG00000203880	PCMTD2	947.083	-0.179157	0.0797612	-2.24617	0.0246933	0.798175	3
		TMTC3	ENSG00000139324	TMTC3	4481.26	-0.0958894	0.0427111	-2.24507	0.0247638	0.798974	3
		M6PR	ENSG00000003056	M6PR	6893.38	0.11733	0.0522866	2.24398	0.024834	0.799764	3
		ENSG00000279059	ENSG00000279059	ENSG00000279059	224.593	-0.278554	0.124206	-2.24268	0.0249176	0.799902	3
		LAD1	ENSG00000159166	LAD1	1472.25	0.208218	0.0928559	2.24237	0.0249372	0.799902	3
		LMBRD2	ENSG00000164187	LMBRD2	1331.97	-0.136547	0.0609099	-2.24178	0.0249755	0.799902	3
		ENSG00000277957	ENSG00000277957	ENSG00000277957	16.8255	-0.992066	0.442744	-2.24072	0.025044	NA	3
		TRIM4	ENSG00000146833	TRIM4	1116.28	0.127581	0.0569666	2.23957	0.0251192	0.803033	3
		ENSG00000229152	ENSG00000229152	ENSG00000229152	225.362	-0.354153	0.158344	-2.23661	0.0253119	0.806473	3
		CC2D1A	ENSG00000132024	CC2D1A	1516.56	0.114225	0.0510773	2.23632	0.0253311	0.806473	3
		TLCD4	ENSG00000152078	TLCD4	5742.4	-0.120035	0.0536984	-2.23536	0.0253937	0.806473	3
		TPRN	ENSG00000176058	TPRN	2454.16	0.113556	0.0508059	2.23509	0.0254113	0.806473	3
		GADD45A	ENSG00000116717	GADD45A	7431.45	-0.121381	0.0543427	-2.23363	0.0255076	0.808063	3
		PLAAT3	ENSG00000176485	PLAAT3	3718.18	0.0962863	0.0431604	2.23089	0.0256882	0.811489	3
		BCOR	ENSG00000183337	BCOR	1211.27	0.16792	0.0753748	2.2278	0.0258941	0.811489	3
		SRGAP1	ENSG00000196935	SRGAP1	1179.57	-0.142013	0.063772	-2.22689	0.0259547	0.811489	3
		PCMTD1	ENSG00000168300	PCMTD1	3258.07	-0.139665	0.0627429	-2.22598	0.0260152	0.811489	3
		RPL5P30	ENSG00000243431	RPL5P30	37.0354	-0.681856	0.306336	-2.22584	0.0260247	0.811489	3
		CAD	ENSG00000084774	CAD	5094.91	0.10356	0.0465623	2.22411	0.0261411	0.811489	3
		NR2F6	ENSG00000160113	NR2F6	4245.74	0.109159	0.0491038	2.22302	0.0262142	0.811489	3
		ENSG00000283341	ENSG00000283341	ENSG00000283341	66.4948	0.461748	0.207819	2.22188	0.0262916	0.811489	3
		ENSG00000275216	ENSG00000275216	ENSG00000275216	729.853	-0.168332	0.0757652	-2.22176	0.0262998	0.811489	3
		PRSS8	ENSG00000052344	PRSS8	5133.11	0.0827851	0.0372632	2.22163	0.0263083	0.811489	3
		ENSG00000287686	ENSG00000287686	ENSG00000287686	27.9896	0.784958	0.353335	2.22157	0.0263125	0.811489	3
		MYL6	ENSG00000092841	MYL6	45212.6	0.070585	0.031776	2.22133	0.0263288	0.811489	3
		BAP1	ENSG00000163930	BAP1	5115.25	0.0897931	0.0404253	2.22121	0.0263367	0.811489	3
		NT5DC3	ENSG00000111696	NT5DC3	1413.39	-0.143389	0.0645573	-2.22112	0.0263431	0.811489	3
		S1PR1	ENSG00000170989	S1PR1	45.6227	0.604603	0.272245	2.2208	0.0263643	0.811489	3
		PLEKHG3	ENSG00000126822	PLEKHG3	4064.32	0.13187	0.0593852	2.22059	0.0263786	0.811489	3
		LINC02525	ENSG00000230269	LINC02525	8.49404	-1.20566	0.543046	-2.22018	0.0264068	NA	3
		LARP4B	ENSG00000107929	LARP4B	10629.8	-0.0742422	0.0334431	-2.21995	0.0264219	0.811489	3
		TUBA1A	ENSG00000167552	TUBA1A	13467.5	0.072857	0.032841	2.21848	0.0265224	0.811489	3
		EPM2AIP1	ENSG00000178567	EPM2AIP1	3572.81	-0.101038	0.0455652	-2.21743	0.0265934	0.811489	3
		RPS5	ENSG00000083845	RPS5	23825.3	0.0631673	0.0284878	2.21734	0.0265997	0.811489	3
		RPS14	ENSG00000164587	RPS14	38405.3	0.0845082	0.0381356	2.21599	0.0266921	0.811489	3
		ZNF280C	ENSG00000056277	ZNF280C	510.285	-0.174501	0.0787575	-2.21567	0.026714	0.811489	3
		C20orf204	ENSG00000196421	C20orf204	458.349	0.19531	0.0881592	2.21542	0.0267311	0.811489	3
		AVEN	ENSG00000169857	AVEN	563.165	0.165838	0.0748998	2.21413	0.0268199	0.811489	3
		ENSG00000210196	ENSG00000210196	ENSG00000210196	241.143	0.306908	0.138649	2.21357	0.0268584	0.811489	3
		ENSG00000224138	ENSG00000224138	ENSG00000224138	22.2788	-0.796871	0.360035	-2.21332	0.0268757	0.811489	3
		ABCA1	ENSG00000165029	ABCA1	4382.41	0.0977166	0.04415	2.21328	0.0268781	0.811489	3
		MNX1	ENSG00000130675	MNX1	5109.66	0.133045	0.0601264	2.21275	0.0269151	0.811489	3
		RNF123	ENSG00000164068	RNF123	2407.76	0.135263	0.0612094	2.20983	0.0271167	0.814078	3
		ZNF888	ENSG00000213793	ZNF888	661.822	-0.152819	0.0691757	-2.20915	0.0271645	0.814078	3
		SLC19A3	ENSG00000135917	SLC19A3	9559.48	-0.0778816	0.0352616	-2.20868	0.0271971	0.814078	3
		CFAP97	ENSG00000164323	CFAP97	2038.86	-0.109967	0.0497922	-2.20853	0.0272074	0.814078	3
		ATG2A	ENSG00000110046	ATG2A	3416.61	0.121864	0.0551883	2.20815	0.0272337	0.814078	3
		TMPRSS11B	ENSG00000185873	TMPRSS11B	7.99833	-1.6954	0.768121	-2.20721	0.0272995	NA	3
		SNAI2	ENSG00000019549	SNAI2	38.8887	-0.724917	0.328698	-2.20542	0.0274248	0.818391	3
		RPS16	ENSG00000105193	RPS16	28575.4	0.0680211	0.0308805	2.20272	0.0276143	0.819393	3
		ENSG00000259959	ENSG00000259959	ENSG00000259959	428.324	-0.188723	0.0856889	-2.20242	0.0276356	0.819393	3
		ARHGAP29	ENSG00000137962	ARHGAP29	2109.38	-0.111681	0.0507106	-2.20231	0.0276431	0.819393	3
		CD99L2	ENSG00000102181	CD99L2	1280.73	0.135326	0.0614481	2.20228	0.0276458	0.819393	3
		UBTF	ENSG00000108312	UBTF	4821.72	0.103061	0.0468358	2.20048	0.0277729	0.821768	3
		ENSG00000273356	ENSG00000273356	ENSG00000273356	25.2293	-0.750716	0.34134	-2.19932	0.0278553	0.822271	3
		AGO4	ENSG00000134698	AGO4	2717.79	-0.0907017	0.0412484	-2.19892	0.027884	0.822271	3
		SH3RF1	ENSG00000154447	SH3RF1	1561.43	-0.176459	0.0802869	-2.19786	0.0279591	0.823098	3
		ST3GAL6	ENSG00000064225	ST3GAL6	1618	-0.106375	0.0484767	-2.19435	0.0282099	0.829088	3
		ZNF681	ENSG00000196172	ZNF681	731.856	-0.180209	0.0821551	-2.19352	0.02827	0.829458	3
		SYP	ENSG00000102003	SYP	241.241	0.285974	0.130562	2.19034	0.0284995	0.832482	3
		CFAP44	ENSG00000206530	CFAP44	409.389	-0.20168	0.0920868	-2.19011	0.0285162	0.832482	3
		JMY	ENSG00000152409	JMY	1787.27	0.108059	0.0493712	2.18869	0.0286191	0.832482	3
		SRA1	ENSG00000213523	SRA1	1543.65	0.114035	0.0521261	2.18768	0.0286928	0.832482	3
		ENSG00000228506	ENSG00000228506	ENSG00000228506	264.612	-0.243288	0.111238	-2.18709	0.0287362	0.832482	3
		ZNF8	ENSG00000278129	ZNF8	969.996	-0.140006	0.0640194	-2.18692	0.0287481	0.832482	3
		RPL14	ENSG00000188846	RPL14	30328.2	0.0685313	0.0313373	2.18689	0.0287506	0.832482	3
		TXLNGY	ENSG00000131002	TXLNGY	2107.62	-0.108542	0.0496343	-2.18684	0.0287539	0.832482	3
		POC1B-GALNT4	ENSG00000259075	POC1B-GALNT4	8.47046	1.18584	0.542596	2.18549	0.0288529	NA	3
		ENSG00000259865	ENSG00000259865	ENSG00000259865	159.529	-0.340739	0.155944	-2.18501	0.0288878	0.833775	3
		ENSG00000225083	ENSG00000225083	ENSG00000225083	14.5515	-1.06174	0.48597	-2.18479	0.0289042	NA	3
		PRELID1	ENSG00000169230	PRELID1	1799.35	0.136161	0.0623313	2.18447	0.0289277	0.833775	3
		HEY2	ENSG00000135547	HEY2	412.797	0.216769	0.0992404	2.18428	0.0289416	0.833775	3
		SPACA4	ENSG00000177202	SPACA4	40.5643	-0.596553	0.273403	-2.18195	0.0291129	0.834347	3
		BRD9	ENSG00000028310	BRD9	2359.11	0.0907333	0.0415869	2.18177	0.0291262	0.834347	3
		CFAP300	ENSG00000137691	CFAP300	9.01888	1.29691	0.594626	2.18105	0.0291795	NA	3
		ZFPM1	ENSG00000179588	ZFPM1	5583	0.111033	0.050913	2.18085	0.0291949	0.834347	3
		NOC2L	ENSG00000188976	NOC2L	5320.89	0.106824	0.0489832	2.18082	0.0291967	0.834347	3
		PAN3	ENSG00000152520	PAN3	2268.1	-0.10299	0.0472263	-2.18078	0.0292	0.834347	3
		IDS	ENSG00000010404	IDS	868.891	0.148239	0.0680154	2.1795	0.0292949	0.835692	3
		IK	ENSG00000113141	IK	5124	0.0759949	0.0349065	2.1771	0.0294732	0.838467	3
		EIF5A	ENSG00000132507	EIF5A	2145.61	0.0999511	0.0459219	2.17655	0.0295145	0.838467	3
		GRM3	ENSG00000198822	GRM3	112.506	-0.363364	0.166977	-2.17614	0.0295451	0.838467	3
		BRWD1	ENSG00000185658	BRWD1	5090.69	-0.0976082	0.0448646	-2.17562	0.0295839	0.838467	3
		C9orf116	ENSG00000160345	C9orf116	351.769	0.232467	0.106935	2.1739	0.0297124	0.840745	3
		SAFB2	ENSG00000130254	SAFB2	4764.38	0.0947058	0.0435891	2.17269	0.0298033	0.840877	3
		ZC3H12C	ENSG00000149289	ZC3H12C	1846.61	-0.20067	0.0923859	-2.17209	0.0298492	0.840877	3
		ZC3H18	ENSG00000158545	ZC3H18	4426.45	0.102378	0.0471444	2.17157	0.0298878	0.840877	3
		CDC42EP4	ENSG00000179604	CDC42EP4	2408.39	0.112054	0.0516099	2.17117	0.0299186	0.840877	3
		ENSG00000262445	ENSG00000262445	ENSG00000262445	13.3636	1.18714	0.546879	2.17075	0.0299499	NA	3
		ENSG00000271851	ENSG00000271851	ENSG00000271851	115.505	-0.360715	0.166201	-2.17036	0.0299798	0.840877	3
		LOC101928053	ENSG00000246308	LOC101928053	24.9351	-0.808572	0.372719	-2.16939	0.0300534	0.840877	3
		ZMAT3	ENSG00000172667	ZMAT3	6360.11	-0.0918889	0.0423633	-2.16907	0.0300773	0.840877	3
		ENSG00000261098	ENSG00000261098	ENSG00000261098	168.932	-0.298701	0.13779	-2.16779	0.0301744	0.840877	3
		DDX27	ENSG00000124228	DDX27	3411.61	0.0756374	0.0348944	2.16761	0.0301885	0.840877	3
		PRLHR	ENSG00000119973	PRLHR	9.11093	-1.53575	0.708507	-2.16759	0.03019	NA	3
		SOCS2	ENSG00000120833	SOCS2	767.332	0.138912	0.0640888	2.16748	0.0301979	0.840877	3
		C1QL4	ENSG00000186897	C1QL4	69.3279	0.443975	0.20508	2.16489	0.0303959	0.845045	3
		RASSF3	ENSG00000153179	RASSF3	929.484	-0.146438	0.0676695	-2.16402	0.030463	0.845566	3
		LINC01498	ENSG00000247213	LINC01498	13.0784	-1.29913	0.600488	-2.16347	0.0305054	NA	3
		UFC1	ENSG00000143222	UFC1	2735.51	0.100557	0.0465218	2.1615	0.0306569	0.8467	3
		ENSG00000230896	ENSG00000230896	ENSG00000230896	91.5586	-0.39625	0.183339	-2.1613	0.0306723	0.8467	3
		HSD3B7	ENSG00000099377	HSD3B7	39.3938	0.602414	0.278748	2.16115	0.0306841	0.8467	3
		ZXDC	ENSG00000070476	ZXDC	1093.77	0.141317	0.0654165	2.16026	0.0307523	0.8467	3
		CD55	ENSG00000196352	CD55	2364.97	0.0992645	0.0459568	2.15995	0.0307762	0.8467	3
		RPL36AL	ENSG00000165502	RPL36AL	6040.58	0.0829738	0.0384188	2.15972	0.0307944	0.8467	3
		AADACL3	ENSG00000188984	AADACL3	173.461	-0.286548	0.13293	-2.15564	0.0311119	0.854088	3
		ENSG00000276728	ENSG00000276728	ENSG00000276728	74.9142	-0.520772	0.241749	-2.15419	0.0312254	0.854868	3
		ENSG00000284716	ENSG00000284716	ENSG00000284716	20.4414	-0.842284	0.391028	-2.15403	0.0312381	0.854868	3
		VMA21	ENSG00000160131	VMA21	3192.7	-0.114068	0.0529726	-2.15334	0.0312916	0.854994	3
		DNAJC5	ENSG00000101152	DNAJC5	6746.9	0.071827	0.0333871	2.15134	0.0314493	0.855448	3
		RBBP4	ENSG00000162521	RBBP4	10516.2	-0.0705145	0.0327812	-2.15107	0.031471	0.855448	3
		NR3C2	ENSG00000151623	NR3C2	260.492	0.250662	0.116584	2.15005	0.0315515	0.855448	3
		MTX3	ENSG00000177034	MTX3	1858.94	-0.112457	0.0523131	-2.14969	0.0315795	0.855448	3
		PPP1R37	ENSG00000104866	PPP1R37	2479.21	0.120599	0.0561044	2.14955	0.0315912	0.855448	3
		LYRM7	ENSG00000186687	LYRM7	933.588	-0.149612	0.0696147	-2.14914	0.031623	0.855448	3
		KCNQ1OT1	ENSG00000269821	KCNQ1OT1	2140.61	-0.430186	0.200199	-2.1488	0.0316506	0.855448	3
		ENSG00000286850	ENSG00000286850	ENSG00000286850	9.02861	-1.39227	0.648074	-2.14832	0.0316887	NA	3
		SMARCAL1	ENSG00000138375	SMARCAL1	1112.75	-0.133912	0.0623583	-2.14747	0.0317562	0.856976	3
		SMG6	ENSG00000070366	SMG6	2519.95	0.110136	0.0513021	2.14681	0.0318081	0.857055	3
		CRCP	ENSG00000241258	CRCP	2039.46	0.0970883	0.0452375	2.14619	0.0318578	0.857073	3
		COPS9	ENSG00000172428	COPS9	1964.17	0.105347	0.0491085	2.1452	0.0319372	0.857889	3
		FURIN	ENSG00000140564	FURIN	9343.11	0.0875994	0.0408887	2.14239	0.0321625	0.859149	3
		CNOT6	ENSG00000113300	CNOT6	4653.9	-0.104013	0.0485519	-2.1423	0.0321694	0.859149	3
		ENTPD1	ENSG00000138185	ENTPD1	768.921	-0.15303	0.0714469	-2.14186	0.0322044	0.859149	3
		HS6ST3	ENSG00000185352	HS6ST3	40.4358	0.596852	0.27867	2.14179	0.0322104	0.859149	3
		TEAD1	ENSG00000187079	TEAD1	7207	-0.130096	0.0608015	-2.13968	0.0323803	0.859149	3
		HNF1A-AS1	ENSG00000241388	HNF1A-AS1	649.415	-0.267862	0.125227	-2.13901	0.0324352	0.859149	3
		BTBD3-AS1	ENSG00000236526	BTBD3-AS1	86.9939	-0.506923	0.237005	-2.13887	0.0324462	0.859149	3
		PCDHA6	ENSG00000081842	PCDHA6	332.9	0.224428	0.104953	2.13838	0.0324861	0.859149	3
		FAM241A	ENSG00000174749	FAM241A	315.669	0.195524	0.0914477	2.1381	0.0325086	0.859149	3
		HYOU1	ENSG00000149428	HYOU1	16726.1	0.0979362	0.0458157	2.13761	0.0325483	0.859149	3
		FAM131C	ENSG00000185519	FAM131C	58.842	0.506984	0.237225	2.13715	0.0325861	0.859149	3
		TRIOBP	ENSG00000100106	TRIOBP	4851.51	0.0999144	0.0467714	2.13623	0.0326609	0.859149	3
		GNL3L	ENSG00000130119	GNL3L	2544.5	0.0995802	0.0466183	2.13607	0.0326735	0.859149	3
		PTPN4	ENSG00000088179	PTPN4	1745.05	-0.127355	0.0596225	-2.13602	0.0326774	0.859149	3
		DKK1	ENSG00000107984	DKK1	798.345	-0.709289	0.332143	-2.13549	0.0327211	0.859149	3
		ACVR2B	ENSG00000114739	ACVR2B	7893.89	-0.0957248	0.0448601	-2.13385	0.0328548	0.860367	3
		CDC42EP3	ENSG00000163171	CDC42EP3	11660.8	0.0754884	0.0353816	2.13355	0.0328795	0.860367	3
		TNFRSF1A	ENSG00000067182	TNFRSF1A	2386.33	0.0964	0.045192	2.13312	0.0329151	0.860367	3
		ZNF440	ENSG00000171295	ZNF440	698.904	-0.137958	0.0647277	-2.13136	0.0330599	0.861495	3
		RTKN	ENSG00000114993	RTKN	2688.8	0.103278	0.0484648	2.13098	0.0330909	0.861495	3
		SREBF1	ENSG00000072310	SREBF1	1863.1	0.131858	0.0618822	2.1308	0.033106	0.861495	3
		NR3C1	ENSG00000113580	NR3C1	1217.59	-0.190886	0.0897107	-2.1278	0.0333537	0.866652	3
		ENSG00000250069	ENSG00000250069	ENSG00000250069	14.3713	-1.01063	0.474992	-2.12767	0.0333647	NA	3
		FOXO1	ENSG00000150907	FOXO1	3153.98	0.122886	0.0577838	2.12665	0.0334494	0.867315	3
		ZBTB7B	ENSG00000160685	ZBTB7B	2262.56	0.156333	0.0735564	2.12535	0.0335577	0.867315	3
		ENSG00000276007	ENSG00000276007	ENSG00000276007	148.421	-0.325611	0.153232	-2.12496	0.0335901	0.867315	3
		CMTM3	ENSG00000140931	CMTM3	3287.22	0.0901227	0.0424193	2.12457	0.0336225	0.867315	3
		FN3KRP	ENSG00000141560	FN3KRP	1755.96	0.094016	0.0442552	2.12441	0.0336361	0.867315	3
		KCNH6	ENSG00000173826	KCNH6	14.9103	1.16268	0.547406	2.12398	0.0336721	NA	3
		CLDN4	ENSG00000189143	CLDN4	11991.2	0.0575848	0.0271179	2.1235	0.0337122	0.867315	3
		PLEKHA4	ENSG00000105559	PLEKHA4	384.182	0.210601	0.0991842	2.12333	0.0337265	0.867315	3
		NGRN	ENSG00000182768	NGRN	4386.68	0.0892205	0.0420399	2.12228	0.0338138	0.867512	3
		BCL11A	ENSG00000119866	BCL11A	258.595	0.294151	0.138633	2.1218	0.0338541	0.867512	3
		SPTY2D1	ENSG00000179119	SPTY2D1	3948.34	0.0952164	0.0448937	2.12093	0.0339279	0.867512	3
		ZNF197	ENSG00000186448	ZNF197	124.273	0.340502	0.160548	2.12087	0.0339325	0.867512	3
		FAM120AOS	ENSG00000188938	FAM120AOS	4017.15	0.0784916	0.0370372	2.11926	0.0340684	0.869713	3
		ERCC5	ENSG00000134899	ERCC5	125.337	0.326784	0.154251	2.11852	0.0341308	0.869876	3
		NRDC	ENSG00000078618	NRDC	11459.6	0.0596613	0.0281686	2.11801	0.0341742	0.869876	3
		EML4	ENSG00000143924	EML4	6057.22	-0.0976838	0.0461536	-2.11649	0.034303	0.870752	3
		PPWD1	ENSG00000113593	PPWD1	1573.84	-0.101187	0.0478159	-2.11619	0.0343287	0.870752	3
		PTCHD1	ENSG00000165186	PTCHD1	11.1224	1.134	0.536093	2.11531	0.0344032	NA	3
		ENSG00000225507	ENSG00000225507	ENSG00000225507	92.8734	-0.422992	0.200099	-2.11391	0.034523	0.870752	3
		PSMC3	ENSG00000165916	PSMC3	5164.85	0.081102	0.0383717	2.11359	0.0345502	0.870752	3
		ENSG00000279432	ENSG00000279432	ENSG00000279432	23.4457	-0.749785	0.35485	-2.11296	0.0346042	0.870752	3
		NKD2	ENSG00000145506	NKD2	152.519	0.275966	0.130623	2.1127	0.0346268	0.870752	3
		ENSG00000229097	ENSG00000229097	ENSG00000229097	38.4202	-0.536895	0.254197	-2.11212	0.0346764	0.870752	3
		TFIP11	ENSG00000100109	TFIP11	1939.65	0.104271	0.0493704	2.11202	0.0346847	0.870752	3
		TACO1	ENSG00000136463	TACO1	863.196	0.150185	0.0711577	2.11059	0.0348078	0.870752	3
		NBR2	ENSG00000198496	NBR2	155.535	-0.302027	0.14316	-2.10971	0.0348832	0.870752	3
		YOD1	ENSG00000180667	YOD1	1831.4	-0.142341	0.0674814	-2.10933	0.0349159	0.870752	3
		RNASEH1P1	ENSG00000265790	RNASEH1P1	19.774	-0.92672	0.439514	-2.10851	0.0349868	0.870752	3
		ZPR1	ENSG00000109917	ZPR1	3376.04	0.0751066	0.0356219	2.10844	0.0349931	0.870752	3
		ZNF467	ENSG00000181444	ZNF467	196.02	0.294399	0.139689	2.10753	0.0350716	0.870752	3
		FOXD4	ENSG00000170122	FOXD4	25.9278	-0.81669	0.387559	-2.10727	0.0350944	0.870752	3
		APTR	ENSG00000214293	APTR	973.61	-0.122054	0.0579329	-2.10682	0.0351331	0.870752	3
		TES	ENSG00000135269	TES	7939.64	-0.104868	0.0497802	-2.10663	0.0351497	0.870752	3
		ENSG00000271646	ENSG00000271646	ENSG00000271646	99.0654	-0.430474	0.204348	-2.10658	0.0351543	0.870752	3
		TLE3	ENSG00000140332	TLE3	5985.3	0.128038	0.0607801	2.10657	0.0351547	0.870752	3
		NPIPB6	ENSG00000198156	NPIPB6	22.0345	-0.739675	0.351435	-2.10473	0.035315	0.873484	3
		PLS1	ENSG00000120756	PLS1	2535.98	-0.109588	0.0521775	-2.1003	0.0357024	0.881819	3
		TMEM115	ENSG00000126062	TMEM115	2865.59	0.0867429	0.0413246	2.09906	0.0358115	0.882229	3
		FZR1	ENSG00000105325	FZR1	2479.48	0.0991697	0.0472506	2.0988	0.0358341	0.882229	3
		MRPL41	ENSG00000182154	MRPL41	2215.04	0.114113	0.0543811	2.09839	0.0358703	0.882229	3
		ZNF622	ENSG00000173545	ZNF622	2848.82	0.100126	0.0477587	2.0965	0.0360376	0.885097	3
		RPL12P25	ENSG00000235330	RPL12P25	10.3197	1.36799	0.652546	2.09639	0.0360476	NA	3
		GPM6A	ENSG00000150625	GPM6A	151.425	-0.344339	0.164421	-2.09426	0.0362372	0.88601	3
		CECR2	ENSG00000099954	CECR2	1922.57	0.117261	0.0560767	2.09109	0.0365198	0.88601	3
		LGALS8	ENSG00000116977	LGALS8	1528.6	-0.10003	0.0478384	-2.09099	0.0365285	0.88601	3
		FBXO32	ENSG00000156804	FBXO32	485.861	0.194595	0.0931145	2.08985	0.0366314	0.88601	3
		CEP43	ENSG00000213066	CEP43	1118.6	-0.150419	0.0719964	-2.08926	0.0366846	0.88601	3
		AKR7L	ENSG00000211454	AKR7L	88.2675	-0.414244	0.198331	-2.08865	0.0367391	0.88601	3
		FMN2	ENSG00000155816	FMN2	118.987	0.351397	0.168242	2.08864	0.0367403	0.88601	3
		LOC554249	ENSG00000170161	LOC554249	34.2371	0.667622	0.319647	2.08862	0.0367419	0.88601	3
		ENSG00000281332	ENSG00000281332	ENSG00000281332	216.779	-0.221597	0.106099	-2.08859	0.0367448	0.88601	3
		OTX2	ENSG00000165588	OTX2	784.636	0.161958	0.0775541	2.08833	0.0367685	0.88601	3
		LINC01278	ENSG00000235437	LINC01278	1740.01	-0.113085	0.0541578	-2.08806	0.0367924	0.88601	3
		SUOX	ENSG00000139531	SUOX	1254.79	0.119242	0.0571147	2.08777	0.0368185	0.88601	3
		MSI2	ENSG00000153944	MSI2	6310.19	-0.0886655	0.0424752	-2.08746	0.0368462	0.88601	3
		FLAD1	ENSG00000160688	FLAD1	2159.47	0.0920939	0.0441229	2.08721	0.0368691	0.88601	3
		STXBP5	ENSG00000164506	STXBP5	3963.33	-0.160008	0.0766835	-2.0866	0.0369241	0.88601	3
		P2RY2	ENSG00000175591	P2RY2	34.7674	0.681063	0.326545	2.08566	0.0370092	0.88601	3
		ATXN2	ENSG00000204842	ATXN2	2663.74	-0.0901072	0.0432062	-2.08552	0.0370225	0.88601	3
		KDM5B	ENSG00000117139	KDM5B	18264.3	0.0819409	0.0393099	2.08449	0.0371159	0.88601	3
		PRSS12	ENSG00000164099	PRSS12	3152.16	0.126794	0.0608625	2.08329	0.0372244	0.88601	3
		EIF2AK2	ENSG00000055332	EIF2AK2	3867.54	-0.130503	0.0626446	-2.08323	0.0372306	0.88601	3
		CASZ1	ENSG00000130940	CASZ1	2547.21	0.105525	0.0506575	2.08312	0.0372406	0.88601	3
		GSN-AS1	ENSG00000235865	GSN-AS1	14.3287	0.939688	0.45113	2.08296	0.0372546	NA	3
		LOC399900	ENSG00000279491	LOC399900	39.1077	-0.579241	0.278103	-2.08283	0.0372668	0.88601	3
		LINC02762	ENSG00000250303	LINC02762	60.2877	-0.433433	0.208182	-2.082	0.0373428	0.88601	3
		BEX1	ENSG00000133169	BEX1	23657.5	0.0770134	0.0369932	2.08183	0.0373582	0.88601	3
		ZNF529	ENSG00000186020	ZNF529	986.653	-0.129336	0.0621441	-2.08122	0.0374136	0.88601	3
		ENSG00000272420	ENSG00000272420	ENSG00000272420	21.0771	-0.743345	0.357206	-2.081	0.037434	0.88601	3
		MAL2-AS1	ENSG00000253972	MAL2-AS1	16.284	-0.900373	0.432933	-2.0797	0.0375528	NA	3
		DNAJB5	ENSG00000137094	DNAJB5	1006.3	-0.13623	0.0655169	-2.07931	0.0375886	0.88601	3
		METTL1	ENSG00000037897	METTL1	540.756	0.15251	0.0733538	2.0791	0.0376083	0.88601	3
		KAT5	ENSG00000172977	KAT5	461.591	0.202597	0.0974585	2.0788	0.0376358	0.88601	3
		ALG2	ENSG00000119523	ALG2	5198.09	0.0776177	0.0373378	2.0788	0.0376361	0.88601	3
		CCDC82	ENSG00000149231	CCDC82	1271.38	-0.104125	0.0501109	-2.07789	0.0377193	0.88601	3
		ENSG00000272864	ENSG00000272864	ENSG00000272864	21.8332	-0.818208	0.393904	-2.07717	0.0377855	0.88601	3
		KRT8	ENSG00000170421	KRT8	166737	-0.056414	0.0271671	-2.07656	0.0378426	0.88601	3
		HSPA9	ENSG00000113013	HSPA9	16890	0.0730248	0.035169	2.0764	0.0378571	0.88601	3
		LOC101928525	ENSG00000226706	LOC101928525	22.0153	0.863154	0.416103	2.07438	0.0380444	0.88601	3
		TMSB10	ENSG00000034510	TMSB10	56185.3	0.0747634	0.0360431	2.07428	0.0380536	0.88601	3
		ADCY10P1	ENSG00000161912	ADCY10P1	288.505	-0.234213	0.112939	-2.07379	0.0380984	0.88601	3
		LEMD2	ENSG00000161904	LEMD2	4924.82	0.0720994	0.0347775	2.07316	0.0381573	0.88601	3
		FAM184B	ENSG00000047662	FAM184B	29.9478	-0.683449	0.329684	-2.07304	0.0381683	0.88601	3
		ZKSCAN5	ENSG00000196652	ZKSCAN5	2009.15	0.0969994	0.0468021	2.07255	0.0382145	0.88601	3
		SUSD6	ENSG00000100647	SUSD6	3703.44	0.0940662	0.0453908	2.07236	0.0382316	0.88601	3
		FAM8A1	ENSG00000137414	FAM8A1	4397.05	-0.0933195	0.0450345	-2.07218	0.0382487	0.88601	3
		ENSG00000274561	ENSG00000274561	ENSG00000274561	87.7128	-0.403055	0.194518	-2.07207	0.0382592	0.88601	3
		TRAPPC2B	ENSG00000256060	TRAPPC2B	327.944	0.245231	0.118394	2.07131	0.0383297	0.88601	3
		GFOD2	ENSG00000141098	GFOD2	5129	0.0822986	0.0397439	2.07073	0.0383844	0.88601	3
		ENSG00000287603	ENSG00000287603	ENSG00000287603	11.1043	-1.12148	0.541773	-2.07002	0.0384502	NA	3
		TRMT112	ENSG00000173113	TRMT112	5337.12	0.110012	0.0531554	2.06962	0.0384876	0.88601	3
		AKAP9	ENSG00000127914	AKAP9	11762.7	-0.0846939	0.0409331	-2.06908	0.0385386	0.88601	3
		DNAJC11	ENSG00000007923	DNAJC11	2751.78	0.098082	0.0474071	2.06893	0.0385528	0.88601	3
		PTDSS2	ENSG00000174915	PTDSS2	1250.59	0.119693	0.0578545	2.06887	0.0385587	0.88601	3
		CHAD	ENSG00000136457	CHAD	19.4654	0.954619	0.461559	2.06825	0.0386166	0.88601	3
		ENPP2	ENSG00000136960	ENPP2	476.235	0.226007	0.109298	2.0678	0.0386587	0.88601	3
		MRAS	ENSG00000158186	MRAS	940.074	0.118509	0.0573434	2.06665	0.0387668	0.887323	3
		PCDHA3	ENSG00000255408	PCDHA3	139.161	-0.368478	0.178348	-2.06606	0.0388227	0.887442	3
		ALDH3A1	ENSG00000108602	ALDH3A1	41.6403	-0.564189	0.273241	-2.0648	0.0389419	0.889005	3
		BCCIP	ENSG00000107949	BCCIP	5137.36	0.0817566	0.0396179	2.06363	0.039053	0.890379	3
		LOC389906	ENSG00000285756	LOC389906	685.999	-0.149085	0.072281	-2.06257	0.0391533	0.891502	3
		ENSG00000275764	ENSG00000275764	ENSG00000275764	143.806	-0.287217	0.139422	-2.06005	0.0393939	0.895334	3
		GPN3	ENSG00000111231	GPN3	1234.83	-0.117009	0.0568215	-2.05923	0.0394722	0.895334	3
		CATSPERD	ENSG00000174898	CATSPERD	28.3851	-0.767121	0.372584	-2.05892	0.0395017	0.895334	3
		PRAG1	ENSG00000275342	PRAG1	458.798	-0.202556	0.0983966	-2.05857	0.0395354	0.895334	3
		MT1E	ENSG00000169715	MT1E	21.4006	0.81416	0.395582	2.05813	0.0395776	0.895334	3
		UNK	ENSG00000132478	UNK	1806.26	-0.0982448	0.0477537	-2.05732	0.0396551	0.895928	3
		MAP3K5	ENSG00000197442	MAP3K5	43.5401	0.585074	0.284728	2.05485	0.0398935	0.896524	3
		ALS2	ENSG00000003393	ALS2	8048.27	-0.0669624	0.0325982	-2.05417	0.0399588	0.896524	3
		ACAA1	ENSG00000060971	ACAA1	3137.7	0.088888	0.0432766	2.05395	0.0399804	0.896524	3
		CCDC96	ENSG00000173013	CCDC96	299.018	0.258334	0.125786	2.05376	0.0399993	0.896524	3
		ATF5	ENSG00000169136	ATF5	2313.71	0.0866164	0.0421895	2.05303	0.0400693	0.896524	3
		ST6GALNAC4P1	ENSG00000233469	ST6GALNAC4P1	8.75494	1.2348	0.601499	2.05288	0.0400844	NA	3
		RFX7	ENSG00000181827	RFX7	1701.28	-0.121878	0.0593843	-2.05236	0.0401345	0.896524	3
		ACER3	ENSG00000078124	ACER3	2258.07	-0.0949496	0.0462666	-2.05223	0.0401475	0.896524	3
		RPS27AP16	ENSG00000224631	RPS27AP16	74.6607	1.01985	0.497009	2.05198	0.040172	0.896524	3
		SCAPER	ENSG00000140386	SCAPER	1596.91	0.0989755	0.0482481	2.05139	0.0402292	0.896524	3
		HSF2	ENSG00000025156	HSF2	1515.51	-0.114007	0.0555801	-2.05122	0.0402454	0.896524	3
		DSC2	ENSG00000134755	DSC2	11051.4	-0.0745052	0.0363224	-2.05122	0.0402454	0.896524	3
		LYRM4	ENSG00000214113	LYRM4	1218.54	0.130531	0.0637427	2.04778	0.0405814	0.902287	3
		ANKRD12	ENSG00000101745	ANKRD12	2525.12	-0.106059	0.0518006	-2.04744	0.0406152	0.902287	3
		ENSG00000267632	ENSG00000267632	ENSG00000267632	16.6938	-0.9306	0.454686	-2.04669	0.0406886	NA	3
		ENSG00000272977	ENSG00000272977	ENSG00000272977	228.036	-0.326125	0.159352	-2.04656	0.0407009	0.902287	3
		NUDT16L1	ENSG00000168101	NUDT16L1	2718.91	0.0916191	0.0447808	2.04595	0.0407616	0.902287	3
		COX7C	ENSG00000127184	COX7C	11712.8	0.0652901	0.031912	2.04594	0.0407621	0.902287	3
		AIFM1	ENSG00000156709	AIFM1	3108.11	0.084349	0.0412679	2.04394	0.0409597	0.903396	3
		RPS2P46	ENSG00000189343	RPS2P46	825.305	-0.201296	0.0985314	-2.04297	0.0410558	0.903396	3
		SLC35A5	ENSG00000138459	SLC35A5	2391.07	-0.0996899	0.0488024	-2.04273	0.0410794	0.903396	3
		ENSG00000281974	ENSG00000281974	ENSG00000281974	11.8835	-0.963595	0.471802	-2.04237	0.0411147	NA	3
		TMEM51	ENSG00000171729	TMEM51	1131.54	0.13056	0.0639372	2.042	0.0411519	0.903396	3
		C1orf162	ENSG00000143110	C1orf162	32.8631	-0.693246	0.339603	-2.04134	0.0412166	0.903396	3
		POLR3H	ENSG00000100413	POLR3H	1975.8	0.109623	0.0537034	2.04127	0.0412236	0.903396	3
		SNTB1	ENSG00000172164	SNTB1	806.491	0.146523	0.0717961	2.04083	0.041268	0.903396	3
		CAPN9	ENSG00000135773	CAPN9	71.7479	0.498508	0.244319	2.0404	0.0413109	0.903396	3
		ENSG00000256995	ENSG00000256995	ENSG00000256995	27.489	0.63369	0.310666	2.03978	0.0413722	0.903396	3
		VANGL1	ENSG00000173218	VANGL1	4916.14	0.0862187	0.042269	2.03976	0.0413742	0.903396	3
		MYRIP	ENSG00000170011	MYRIP	23.4909	0.751867	0.368617	2.0397	0.0413805	0.903396	3
		ARL5A	ENSG00000162980	ARL5A	2790.7	-0.119935	0.0588283	-2.03872	0.0414776	0.904387	3
		ENSG00000276115	ENSG00000276115	ENSG00000276115	28.4835	-0.755891	0.371117	-2.0368	0.0416702	0.907455	3
		ALG11	ENSG00000253710	ALG11	939.832	0.144081	0.0707618	2.03615	0.0417357	0.907643	3
		RBX1	ENSG00000100387	RBX1	2977.64	0.0937077	0.0460369	2.03549	0.0418012	0.907643	3
		GLS	ENSG00000115419	GLS	7070.13	-0.0932306	0.0458248	-2.0345	0.0419012	0.907643	3
		SAMHD1	ENSG00000101347	SAMHD1	4469.48	0.0870523	0.0428061	2.03364	0.0419876	0.907643	3
		CTB-178M22.2	ENSG00000253978	CTB-178M22.2	20.5406	-0.749691	0.368686	-2.03341	0.0420107	0.907643	3
		EIF1AD	ENSG00000175376	EIF1AD	1500.82	0.11484	0.0564771	2.03339	0.0420131	0.907643	3
		RBAK	ENSG00000146587	RBAK	2760.24	-0.114019	0.0560917	-2.03273	0.0420796	0.907643	3
		PTPRA	ENSG00000132670	PTPRA	6449.12	0.0855755	0.0421102	2.03218	0.0421356	0.907643	3
		S100A13	ENSG00000189171	S100A13	980.48	0.157079	0.0772996	2.03208	0.0421459	0.907643	3
		ZNF174	ENSG00000103343	ZNF174	510.265	0.153429	0.0755352	2.03123	0.0422318	0.908373	3
		ENSG00000242474	ENSG00000242474	ENSG00000242474	10.4347	1.12196	0.552571	2.03044	0.0423113	NA	3
		UBALD2	ENSG00000185262	UBALD2	1680.36	0.1194	0.0588132	2.03016	0.0423399	0.909579	3
		ENSG00000280079	ENSG00000280079	ENSG00000280079	61.1091	-0.520007	0.256326	-2.0287	0.0424893	0.910647	3
		GTPBP8	ENSG00000163607	GTPBP8	624.283	0.157227	0.0775169	2.0283	0.04253	0.910647	3
		EFNB1	ENSG00000090776	EFNB1	1743.14	0.125013	0.0616393	2.02814	0.0425458	0.910647	3
		TBC1D14	ENSG00000132405	TBC1D14	2058.55	0.117305	0.05787	2.02704	0.0426583	0.91094	3
		FHIP1A	ENSG00000164142	FHIP1A	2042.98	-0.119724	0.0590823	-2.02639	0.042725	0.91094	3
		RPUSD4	ENSG00000165526	RPUSD4	1314.28	0.112149	0.0553757	2.02524	0.0428427	0.91094	3
		SIK3	ENSG00000160584	SIK3	5058.93	0.120012	0.059261	2.02514	0.0428534	0.91094	3
		H2AC6	ENSG00000180573	H2AC6	1965.73	0.0960172	0.0474315	2.02433	0.0429358	0.91094	3
		IFTAP	ENSG00000166352	IFTAP	597.719	0.165444	0.0817648	2.02342	0.0430301	0.91094	3
		ENSG00000214465	ENSG00000214465	ENSG00000214465	20.998	-0.758064	0.374743	-2.02289	0.0430847	0.91094	3
		FRMD6	ENSG00000139926	FRMD6	3106.85	-0.173882	0.0859618	-2.02278	0.0430954	0.91094	3
		CDK16	ENSG00000102225	CDK16	7517.65	0.0586953	0.0290171	2.02278	0.0430956	0.91094	3
		IL6R	ENSG00000160712	IL6R	640.444	0.206661	0.102183	2.02245	0.0431295	0.91094	3
		DCP2	ENSG00000172795	DCP2	3560.23	-0.105165	0.052001	-2.02236	0.0431393	0.91094	3
		ADARB2	ENSG00000185736	ADARB2	279.993	-0.252774	0.125017	-2.02192	0.0431846	0.91094	3
		PCGF5	ENSG00000180628	PCGF5	2404.06	-0.149657	0.0740498	-2.02103	0.0432768	0.911784	3
		DMWD	ENSG00000185800	DMWD	2529.39	0.120998	0.0599188	2.01936	0.0434496	0.913716	3
		BTBD8	ENSG00000189195	BTBD8	323.005	-0.225757	0.111813	-2.01906	0.0434806	0.913716	3
		ENSG00000279584	ENSG00000279584	ENSG00000279584	7.34468	-1.21517	0.601931	-2.01878	0.0435102	NA	3
		ENSG00000230551	ENSG00000230551	ENSG00000230551	708.136	-0.203142	0.100633	-2.01863	0.0435252	0.913716	3
		CHCHD10	ENSG00000250479	CHCHD10	613.305	0.143715	0.0712813	2.01616	0.043783	0.916279	3
		PCDHA5	ENSG00000204965	PCDHA5	69.1591	-0.419257	0.207974	-2.01591	0.0438092	0.916279	3
		ZNF827	ENSG00000151612	ZNF827	1033.86	-0.117992	0.0585344	-2.01577	0.0438236	0.916279	3
		RN7SL81P	ENSG00000244218	RN7SL81P	8.67625	1.14817	0.569795	2.01506	0.0438979	NA	3
		ENSG00000269837	ENSG00000269837	ENSG00000269837	1531.35	-0.112293	0.0557359	-2.01473	0.0439329	0.916279	3
		DGLUCY	ENSG00000133943	DGLUCY	1337.61	0.10921	0.054208	2.01464	0.0439422	0.916279	3
		LOC652276	ENSG00000215154	LOC652276	106.942	0.324184	0.160949	2.0142	0.0439881	0.916279	3
		ZBTB37	ENSG00000185278	ZBTB37	883.561	-0.16485	0.0818673	-2.01363	0.0440486	0.916279	3
		DDX54	ENSG00000123064	DDX54	2941.23	0.103961	0.051635	2.01339	0.044074	0.916279	3
		ENSG00000271137	ENSG00000271137	ENSG00000271137	3.75584	-1.85402	0.921349	-2.01229	0.0441891	NA	3
		PCDHB6	ENSG00000113211	PCDHB6	21.0569	-0.788769	0.392521	-2.0095	0.0444845	0.916279	3
		RXYLT1	ENSG00000118600	RXYLT1	601.94	-0.157004	0.0781503	-2.00899	0.0445377	0.916279	3
		MFNG	ENSG00000100060	MFNG	100.805	-0.301786	0.150261	-2.00842	0.044599	0.916279	3
		STAM2	ENSG00000115145	STAM2	2601.24	-0.0876159	0.0436288	-2.00821	0.0446208	0.916279	3
		RPLP0P6	ENSG00000213553	RPLP0P6	239.792	-0.252363	0.125741	-2.00701	0.0447488	0.916279	3
		ENSG00000243352	ENSG00000243352	ENSG00000243352	77.1762	-0.365295	0.182052	-2.00654	0.0447984	0.916279	3
		ITPR3	ENSG00000096433	ITPR3	8891.67	0.108622	0.0541439	2.00617	0.0448385	0.916279	3
		ELMOD2	ENSG00000179387	ELMOD2	6892.32	-0.0822688	0.0410388	-2.00466	0.0449994	0.916279	3
		AURKA	ENSG00000087586	AURKA	1828.26	0.164711	0.082188	2.00407	0.0450622	0.916279	3
		ZNF687	ENSG00000143373	ZNF687	2770	0.10004	0.0499191	2.00404	0.0450656	0.916279	3
		TRAF3IP3	ENSG00000009790	TRAF3IP3	12.1542	-0.985787	0.492159	-2.00298	0.045179	NA	3
		TMEM204	ENSG00000131634	TMEM204	23.083	-0.81305	0.405976	-2.00271	0.0452089	0.916279	3
		ENSG00000259732	ENSG00000259732	ENSG00000259732	15.1307	-0.832745	0.416074	-2.00144	0.0453454	NA	3
		DBI	ENSG00000155368	DBI	7777.44	0.071234	0.0355986	2.00103	0.0453887	0.916279	3
		LRRC59	ENSG00000108829	LRRC59	7674.04	0.0716843	0.0358399	2.00013	0.0454864	0.916279	3
		SLC25A44	ENSG00000160785	SLC25A44	2784.64	0.082264	0.0411381	1.9997	0.0455322	0.916279	3
		RPL24P2	ENSG00000235065	RPL24P2	70.9418	-0.454519	0.227309	-1.99956	0.0455476	0.916279	3
		ENSG00000261026	ENSG00000261026	ENSG00000261026	221.202	0.235313	0.117717	1.99897	0.0456121	0.916279	3
		CENATAC	ENSG00000186166	CENATAC	290.52	-0.197098	0.098621	-1.99855	0.0456576	0.916279	3
		SIRT4	ENSG00000089163	SIRT4	148.293	-0.315147	0.1577	-1.99839	0.0456747	0.916279	3
		CCNE2	ENSG00000175305	CCNE2	215.926	0.217709	0.108946	1.99832	0.0456822	0.916279	3
		TP53I3	ENSG00000115129	TP53I3	2572.77	0.130298	0.0652113	1.99809	0.0457066	0.916279	3
		CXXC1	ENSG00000154832	CXXC1	4278.28	0.0853928	0.042742	1.99787	0.045731	0.916279	3
		ENSG00000185986	ENSG00000185986	ENSG00000185986	624.266	-0.161844	0.0810395	-1.9971	0.0458142	0.916279	3
		KIF20A	ENSG00000112984	KIF20A	949.861	0.216473	0.108397	1.99704	0.0458204	0.916279	3
		LOC105370500	ENSG00000285664	LOC105370500	15.2869	-0.875167	0.438262	-1.9969	0.0458356	NA	3
		ENSG00000270638	ENSG00000270638	ENSG00000270638	9.4034	1.11576	0.55875	1.99689	0.0458373	NA	3
		PNPLA8	ENSG00000135241	PNPLA8	1912.23	0.112465	0.0563289	1.99657	0.0458719	0.916279	3
		LINC00294	ENSG00000280798	LINC00294	445.853	-0.169265	0.084787	-1.99635	0.0458955	0.916279	3
		FOXJ2	ENSG00000065970	FOXJ2	1055.63	-0.13545	0.0678623	-1.99595	0.0459393	0.916279	3
		SLC4A7	ENSG00000033867	SLC4A7	5839.12	-0.103324	0.0517811	-1.99541	0.0459984	0.916279	3
		SMG1P3	ENSG00000180747	SMG1P3	42.1566	-0.435384	0.218269	-1.99471	0.0460744	0.916279	3
		ENSG00000275441	ENSG00000275441	ENSG00000275441	11.7847	1.11412	0.558549	1.99467	0.0460793	NA	3
		BAG1	ENSG00000107262	BAG1	3061.04	0.0792856	0.0397517	1.99452	0.0460952	0.916279	3
		VARS1	ENSG00000204394	VARS1	3871.81	0.0857659	0.0430014	1.99449	0.0460987	0.916279	3
		BEND3	ENSG00000178409	BEND3	1628.61	0.122776	0.0615576	1.99449	0.0460988	0.916279	3
		JARID2	ENSG00000008083	JARID2	6023.03	0.0807257	0.0404777	1.99432	0.0461166	0.916279	3
		RSPO3	ENSG00000146374	RSPO3	292.93	0.225309	0.112985	1.99415	0.0461353	0.916279	3
		LOC101927189	ENSG00000236740	LOC101927189	13.2617	-0.968989	0.486012	-1.99376	0.0461788	NA	3
		HAVCR1P1	ENSG00000268442	HAVCR1P1	30.649	-0.746971	0.374667	-1.99369	0.0461855	0.916279	3
		GATAD1	ENSG00000157259	GATAD1	3965.98	-0.0689017	0.0345644	-1.99343	0.0462143	0.916279	3
		ZSWIM8	ENSG00000214655	ZSWIM8	4369.35	0.107387	0.0538798	1.99308	0.046253	0.916279	3
		CCT4P2	ENSG00000225569	CCT4P2	8.08678	-1.19189	0.598069	-1.99289	0.0462733	NA	3
		INTS11	ENSG00000127054	INTS11	4333.41	0.0938127	0.047074	1.99288	0.046275	0.916279	3
		CPNE9	ENSG00000144550	CPNE9	10.378	-1.14448	0.574377	-1.99256	0.0463098	NA	3
		CDKN1B	ENSG00000111276	CDKN1B	2587.77	0.100014	0.050197	1.99243	0.0463235	0.916279	3
		ENY2	ENSG00000120533	ENY2	5480.6	0.0859007	0.0431173	1.99226	0.0463428	0.916279	3
		ZBTB16	ENSG00000109906	ZBTB16	1843.41	0.129138	0.0648224	1.99218	0.046351	0.916279	3
		SMAD3	ENSG00000166949	SMAD3	3222.21	-0.111209	0.0558442	-1.99141	0.046436	0.916279	3
		HSPB8	ENSG00000152137	HSPB8	2339.36	-0.162924	0.0818325	-1.99094	0.0464873	0.916279	3
		ETV3	ENSG00000117036	ETV3	5732.17	-0.0928424	0.0466377	-1.99072	0.0465121	0.916279	3
		F8	ENSG00000185010	F8	156.481	0.341834	0.171742	1.99039	0.0465477	0.916279	3
		MRPL49	ENSG00000149792	MRPL49	3111.36	0.0780686	0.0392263	1.99021	0.046568	0.916279	3
		RAD51-AS1	ENSG00000245849	RAD51-AS1	290.751	-0.247858	0.124542	-1.99016	0.0465732	0.916279	3
		TOMM40	ENSG00000130204	TOMM40	4846.19	0.0882896	0.0443649	1.99008	0.0465824	0.916279	3
		ENSG00000203644	ENSG00000203644	ENSG00000203644	413.9	-0.202168	0.101611	-1.98964	0.046631	0.916279	3
		RACK1	ENSG00000204628	RACK1	41881.9	0.0504038	0.0253335	1.98961	0.046634	0.916279	3
		PKM	ENSG00000067225	PKM	61718.6	0.0474566	0.0238665	1.98842	0.0467655	0.916951	3
		DCLK1	ENSG00000133083	DCLK1	32.8554	0.759302	0.382206	1.98663	0.0469634	0.916951	3
		UBE2H	ENSG00000186591	UBE2H	19332.1	0.0702132	0.0353466	1.98642	0.0469866	0.916951	3
		RC3H2	ENSG00000056586	RC3H2	6827.9	-0.101373	0.0510348	-1.98636	0.0469936	0.916951	3
		ATP8	ENSG00000228253	ATP8	6427.53	0.3972	0.199984	1.98616	0.0470155	0.916951	3
		ENSG00000258302	ENSG00000258302	ENSG00000258302	44.2858	-0.561849	0.282957	-1.98564	0.0470737	0.916951	3
		SYT9	ENSG00000170743	SYT9	49.2264	0.49285	0.248255	1.98526	0.0471156	0.916951	3
		CDS1	ENSG00000163624	CDS1	4079.42	-0.0973636	0.0490635	-1.98444	0.0472067	0.916951	3
		DOP1B	ENSG00000142197	DOP1B	3552.04	0.0840439	0.0423521	1.98441	0.0472104	0.916951	3
		INKA2	ENSG00000197852	INKA2	1673.98	0.108985	0.0549518	1.98328	0.0473359	0.916951	3
		SORD2P	ENSG00000259479	SORD2P	664.964	0.193783	0.0977636	1.98215	0.047462	0.916951	3
		ATXN1	ENSG00000124788	ATXN1	4039.09	-0.111399	0.0562262	-1.98126	0.0475618	0.916951	3
		TRUB2	ENSG00000167112	TRUB2	1592.19	0.105559	0.0532818	1.98115	0.0475744	0.916951	3
		CNNM4	ENSG00000158158	CNNM4	2221.87	0.115623	0.0583764	1.98065	0.0476307	0.916951	3
		MGAT2	ENSG00000168282	MGAT2	336.476	0.198168	0.100059	1.98052	0.0476447	0.916951	3
		SMAD2	ENSG00000175387	SMAD2	4015.35	-0.0743189	0.0375273	-1.98039	0.0476593	0.916951	3
		ENSG00000287477	ENSG00000287477	ENSG00000287477	189.359	-0.264848	0.133736	-1.98037	0.0476616	0.916951	3
		ENSG00000246250	ENSG00000246250	ENSG00000246250	13.5709	-1.06489	0.537979	-1.97943	0.0477677	NA	3
		APOBEC2	ENSG00000124701	APOBEC2	513.336	-0.193107	0.0975642	-1.97928	0.0477842	0.916951	3
		DMTF1	ENSG00000135164	DMTF1	3331.6	-0.113522	0.0573621	-1.97904	0.0478117	0.916951	3
		ENSG00000261141	ENSG00000261141	ENSG00000261141	13.9274	1.02808	0.519882	1.97752	0.0479827	NA	3
		KRT18P15	ENSG00000234737	KRT18P15	11.7627	-1.05377	0.532999	-1.97705	0.0480355	NA	3
		ZNF789	ENSG00000198556	ZNF789	456.048	-0.168855	0.0854385	-1.97634	0.0481168	0.916951	3
		PCDH1	ENSG00000156453	PCDH1	1294.65	0.112026	0.0566861	1.97625	0.0481263	0.916951	3
		SBK3	ENSG00000231274	SBK3	20.4646	-0.969742	0.490727	-1.97613	0.0481399	0.916951	3
		SUPT20H	ENSG00000102710	SUPT20H	4005.54	-0.0785152	0.0397325	-1.97609	0.0481441	0.916951	3
		IBA57	ENSG00000181873	IBA57	652.211	0.158652	0.0803012	1.97571	0.0481873	0.916951	3
		TPI1	ENSG00000111669	TPI1	20371.1	0.0579628	0.0293409	1.9755	0.0482115	0.916951	3
		BLOC1S3	ENSG00000189114	BLOC1S3	400.797	0.187046	0.0946936	1.97527	0.0482373	0.916951	3
		ENSG00000272918	ENSG00000272918	ENSG00000272918	169.062	-0.293709	0.148739	-1.97467	0.0483058	0.916951	3
		ZNF518A	ENSG00000177853	ZNF518A	3616.75	-0.0801846	0.0406131	-1.97436	0.0483414	0.916951	3
		TRMT9B	ENSG00000250305	TRMT9B	12.5509	-0.931834	0.472017	-1.97415	0.0483643	NA	3
		TMPRSS4	ENSG00000137648	TMPRSS4	8.58902	1.2121	0.614085	1.97383	0.0484013	NA	3
		SERF2	ENSG00000140264	SERF2	11929.9	0.113657	0.0575826	1.97381	0.0484029	0.916951	3
		ENSG00000276116	ENSG00000276116	ENSG00000276116	37.6335	0.576071	0.291879	1.97366	0.0484202	0.916951	3
		SNORD6	ENSG00000202314	SNORD6	14.5622	-1.03584	0.524839	-1.97363	0.0484242	NA	3
		RARA	ENSG00000131759	RARA	1181.72	0.12477	0.0632304	1.97326	0.0484654	0.916951	3
		ABHD17B	ENSG00000107362	ABHD17B	2307.46	0.102008	0.0516955	1.97326	0.0484664	0.916951	3
		ENSG00000260367	ENSG00000260367	ENSG00000260367	18.1235	0.877174	0.444575	1.97306	0.0484888	0.916951	3
		WDR6	ENSG00000178252	WDR6	11962.2	0.0752521	0.0381444	1.97282	0.0485161	0.916951	3
		RBM10	ENSG00000182872	RBM10	4213.98	0.0842641	0.0427137	1.97277	0.0485221	0.916951	3
		TCF15	ENSG00000125878	TCF15	5.71808	1.3996	0.709543	1.97254	0.0485481	NA	3
		GABRA5	ENSG00000186297	GABRA5	16.9065	1.01744	0.515864	1.97231	0.0485739	NA	3
		DEDD2	ENSG00000160570	DEDD2	1516.44	0.0993716	0.0503878	1.97214	0.0485941	0.916951	3
		FBL	ENSG00000105202	FBL	3876	0.0967288	0.0490579	1.97173	0.0486407	0.916951	3
		ENSG00000270069	ENSG00000270069	ENSG00000270069	22.3747	-0.774207	0.392689	-1.97155	0.0486607	0.916951	3
		LMO4	ENSG00000143013	LMO4	2556.09	-0.10515	0.0533941	-1.96933	0.0489156	0.919932	3
		BRI3	ENSG00000164713	BRI3	3017.71	0.0701506	0.035623	1.96925	0.0489242	0.919932	3
		AMY2B	ENSG00000240038	AMY2B	67.2623	-0.376219	0.191118	-1.96852	0.0490081	0.920521	3
		ID4	ENSG00000172201	ID4	2344.88	0.154237	0.0784204	1.96679	0.049207	0.922137	3
		IPO9-AS1	ENSG00000231871	IPO9-AS1	9.05949	1.17208	0.596203	1.96591	0.0493091	NA	3
		MRPS18C	ENSG00000163319	MRPS18C	445.546	0.178571	0.0908459	1.96565	0.0493393	0.922137	3
		ZNF620	ENSG00000177842	ZNF620	702.617	0.14786	0.0752221	1.96564	0.0493399	0.922137	3
		ENSG00000271780	ENSG00000271780	ENSG00000271780	47.4751	0.524212	0.2667	1.96555	0.0493507	0.922137	3
		ABCF3	ENSG00000161204	ABCF3	3180.84	0.0972987	0.0495068	1.96536	0.0493723	0.922137	3
		UQCRFS1-DT	ENSG00000267498	UQCRFS1-DT	15.6041	0.97655	0.496933	1.96515	0.0493964	NA	3
		CCNG2	ENSG00000138764	CCNG2	4583.68	-0.0870943	0.0443221	-1.96503	0.0494106	0.922137	3
		ENSG00000232611	ENSG00000232611	ENSG00000232611	165.801	-0.319825	0.162883	-1.96352	0.0495855	0.924416	3
		ABCB11	ENSG00000073734	ABCB11	12.8857	0.943922	0.480811	1.96319	0.0496245	NA	3
		HGS	ENSG00000185359	HGS	4437.96	0.0990329	0.0504591	1.96264	0.0496884	0.924531	3
		IDH3B	ENSG00000101365	IDH3B	3777.77	0.0753027	0.0383697	1.96256	0.0496974	0.924531	3
		CDK15	ENSG00000138395	CDK15	6.0189	1.32466	0.674997	1.96246	0.0497085	NA	3
		ACADSB	ENSG00000196177	ACADSB	3290.05	0.0922554	0.0470366	1.96135	0.0498379	0.92525	3
		ENSG00000286753	ENSG00000286753	ENSG00000286753	23.2862	-0.743681	0.379232	-1.96102	0.0498772	0.92525	3
		KIAA2012	ENSG00000182329	KIAA2012	22.3727	-0.772685	0.394053	-1.96086	0.0498948	0.92525	3
		VAT1	ENSG00000108828	VAT1	15785.4	0.0572177	0.0292002	1.95949	0.050055	0.926402	3
		PHAF1	ENSG00000125149	PHAF1	1026.62	0.122034	0.0622806	1.95943	0.0500629	0.926402	3
		SRC	ENSG00000197122	SRC	4020.78	0.0863551	0.0441173	1.9574	0.0503008	0.929821	3
		PNRC1	ENSG00000146278	PNRC1	5801.65	0.0816115	0.0417036	1.95694	0.0503545	0.929829	3
		PRPF19	ENSG00000110107	PRPF19	5713.45	0.081031	0.0414267	1.95601	0.0504643	0.930875	3
		IGFBP6	ENSG00000167779	IGFBP6	1046.11	0.165656	0.084794	1.95363	0.050745	0.933349	3
		TAS1R3	ENSG00000169962	TAS1R3	154.785	0.298941	0.153064	1.95304	0.0508144	0.933349	3
		AK7	ENSG00000140057	AK7	248.385	0.21977	0.112623	1.95138	0.0510114	0.933349	3
		ETNK2	ENSG00000143845	ETNK2	1200.87	0.121336	0.0621795	1.95138	0.0510116	0.933349	3
		TWSG1	ENSG00000128791	TWSG1	6207.97	-0.101739	0.0521388	-1.95132	0.0510196	0.933349	3
		QKI	ENSG00000112531	QKI	6928.68	-0.100193	0.0513492	-1.9512	0.051033	0.933349	3
		ENSG00000273143	ENSG00000273143	ENSG00000273143	192.932	0.260753	0.133651	1.951	0.0510574	0.933349	3
		ENSG00000284642	ENSG00000284642	ENSG00000284642	67.1497	-0.407959	0.209123	-1.95081	0.0510802	0.933349	3
		PHETA1	ENSG00000198324	PHETA1	2527.47	0.0927815	0.0475775	1.95011	0.0511626	0.933349	3
		EGR3	ENSG00000179388	EGR3	372.129	0.181113	0.0928759	1.95005	0.0511705	0.933349	3
		PIM1	ENSG00000137193	PIM1	954.84	-0.164437	0.0843326	-1.94986	0.0511931	0.933349	3
		VIM-AS1	ENSG00000229124	VIM-AS1	52.325	-0.50537	0.259311	-1.94889	0.0513081	0.933349	3
		APBA2	ENSG00000034053	APBA2	145.765	0.303235	0.155606	1.94874	0.051327	0.933349	3
		DCTN1	ENSG00000204843	DCTN1	9543.11	0.0865145	0.0444229	1.94752	0.0514721	0.933349	3
		ENSG00000260293	ENSG00000260293	ENSG00000260293	70.5514	-0.410457	0.210774	-1.94738	0.0514896	0.933349	3
		POLRMT	ENSG00000099821	POLRMT	3386.07	0.100687	0.0517066	1.94728	0.0515015	0.933349	3
		BBC3	ENSG00000105327	BBC3	767.435	0.167296	0.0859223	1.94706	0.0515271	0.933349	3
		PLEKHA8	ENSG00000106086	PLEKHA8	5455.99	-0.104299	0.0535745	-1.9468	0.0515591	0.933349	3
		ENSG00000244137	ENSG00000244137	ENSG00000244137	41.3233	0.583178	0.299895	1.94461	0.0518218	0.937083	3
		ZNF395	ENSG00000186918	ZNF395	3814.61	0.0625906	0.0321964	1.94402	0.0518926	0.937083	3
		ARHGEF33	ENSG00000214694	ARHGEF33	25.8284	-0.793334	0.408216	-1.94342	0.0519655	0.937083	3
		OTUD5	ENSG00000068308	OTUD5	3834.65	0.0703785	0.0362159	1.9433	0.0519798	0.937083	3
		PIP4P1	ENSG00000165782	PIP4P1	2077.63	0.10967	0.0564774	1.94184	0.0521568	0.938735	3
		TCF25	ENSG00000141002	TCF25	4487.22	0.0769902	0.0396557	1.94147	0.0522019	0.938735	3
		NYAP1	ENSG00000166924	NYAP1	106.862	-0.323375	0.166593	-1.9411	0.0522456	0.938735	3
		RARRES2	ENSG00000106538	RARRES2	1097.82	0.119471	0.0615667	1.94052	0.052317	0.938735	3
		RPL3L	ENSG00000140986	RPL3L	18.3397	-0.780753	0.402562	-1.93946	0.0524452	0.938735	3
		DHX38	ENSG00000140829	DHX38	4657.95	0.0761864	0.0392837	1.93939	0.0524538	0.938735	3
		SHH	ENSG00000164690	SHH	381.575	-0.193389	0.0997263	-1.9392	0.0524771	0.938735	3
		PPP1R14A	ENSG00000167641	PPP1R14A	1620.7	0.126453	0.0652405	1.93827	0.0525908	0.938735	3
		RRP1	ENSG00000160214	RRP1	1689.77	0.0990552	0.0511059	1.93824	0.0525945	0.938735	3
		FGF19	ENSG00000162344	FGF19	335.928	-0.269816	0.139228	-1.93795	0.0526294	0.938735	3
		EPHA6	ENSG00000080224	EPHA6	84.0793	-0.448055	0.231232	-1.93768	0.0526619	0.938735	3
		DDX1	ENSG00000079785	DDX1	8645.57	0.0622274	0.0321319	1.93662	0.0527914	0.940085	3
		SNTA1	ENSG00000101400	SNTA1	223.742	0.219275	0.113333	1.93479	0.0530166	0.942187	3
		ENSG00000282988	ENSG00000282988	ENSG00000282988	111.855	0.287266	0.148491	1.93457	0.0530429	0.942187	3
		GAS5	ENSG00000234741	GAS5	6715.4	0.0603333	0.0312022	1.93363	0.053159	0.942187	3
		ZNF691	ENSG00000164011	ZNF691	375.059	-0.200524	0.103706	-1.93358	0.0531642	0.942187	3
		NSUN5P2	ENSG00000106133	NSUN5P2	20.7006	-0.684238	0.353892	-1.93347	0.0531789	0.942187	3
		LOC101928012	ENSG00000223646	LOC101928012	18.2198	-0.812075	0.420355	-1.93188	0.0533746	0.943974	3
		SRSF12	ENSG00000154548	SRSF12	1134.32	-0.102044	0.052824	-1.93177	0.0533877	0.943974	3
		CCDC174	ENSG00000154781	CCDC174	1514.14	0.101614	0.0526333	1.9306	0.0535329	0.945109	3
		ASB16-AS1	ENSG00000267080	ASB16-AS1	401.607	-0.207425	0.107474	-1.92999	0.0536078	0.945109	3
		EIF2B4	ENSG00000115211	EIF2B4	2058.79	0.0855647	0.0443354	1.92994	0.053614	0.945109	3
		ENSG00000258365	ENSG00000258365	ENSG00000258365	16.0937	-0.841191	0.435926	-1.92966	0.0536487	NA	3
		ZNF234	ENSG00000263002	ZNF234	893.422	-0.128651	0.0666854	-1.92922	0.0537035	0.945734	3
		SNX33	ENSG00000173548	SNX33	3110.12	0.092008	0.0477215	1.92802	0.0538526	0.946472	3
		PALS2	ENSG00000105926	PALS2	2213.5	-0.089905	0.0466309	-1.92801	0.0538537	0.946472	3
		TMEM33	ENSG00000109133	TMEM33	5318.22	-0.103557	0.0537724	-1.92584	0.0541245	0.949409	3
		DDX60L	ENSG00000181381	DDX60L	66.494	-0.416635	0.216344	-1.9258	0.0541294	0.949409	3
		SNRPF	ENSG00000139343	SNRPF	2676.91	0.08974	0.0466154	1.92511	0.0542153	0.949706	3
		ROCK2	ENSG00000134318	ROCK2	4898.12	-0.0917257	0.0476548	-1.9248	0.0542549	0.949706	3
		TNKS1BP1	ENSG00000149115	TNKS1BP1	5830.71	0.109866	0.0570929	1.92434	0.0543122	0.949757	3
		ENSG00000267938	ENSG00000267938	ENSG00000267938	12.2208	-0.9849	0.511826	-1.92429	0.0543188	NA	3
		COG6	ENSG00000133103	COG6	2604.57	-0.103722	0.0539778	-1.92158	0.054659	0.953322	3
		SRD5A3-AS1	ENSG00000249700	SRD5A3-AS1	21.3969	0.712372	0.370765	1.92135	0.054687	0.953322	3
		AUNIP	ENSG00000127423	AUNIP	197.859	-0.269983	0.140539	-1.92105	0.0547251	0.953322	3
		PSG5	ENSG00000204941	PSG5	23.3272	0.670051	0.348807	1.92098	0.0547341	0.953322	3
		ENSG00000213236	ENSG00000213236	ENSG00000213236	87.9778	-0.3598	0.187354	-1.92043	0.0548036	0.953583	3
		ENSG00000256973	ENSG00000256973	ENSG00000256973	9.85353	-1.26514	0.658931	-1.91998	0.0548602	NA	3
		PET100	ENSG00000229833	PET100	902.11	0.142438	0.0742177	1.91919	0.0549606	0.955364	3
		LXN	ENSG00000079257	LXN	254.026	0.218193	0.113716	1.91875	0.0550154	0.955366	3
		PODXL2	ENSG00000114631	PODXL2	891.366	0.133204	0.0694409	1.91823	0.0550812	0.955561	3
		NR2C1	ENSG00000120798	NR2C1	1696.57	-0.0981061	0.0512084	-1.91582	0.0553879	0.9568	3
		PPP6R1	ENSG00000105063	PPP6R1	7640.33	0.0789027	0.0411873	1.91571	0.0554023	0.9568	3
		TBC1D25	ENSG00000068354	TBC1D25	604.937	0.151923	0.079324	1.91523	0.0554634	0.9568	3
		RANGRF	ENSG00000108961	RANGRF	80.6096	0.377009	0.196849	1.91522	0.0554647	0.9568	3
		WBP1L	ENSG00000166272	WBP1L	4304.43	0.0813982	0.0425021	1.91516	0.0554724	0.9568	3
		PHKA2	ENSG00000044446	PHKA2	7707.1	0.102212	0.0533721	1.91509	0.0554809	0.9568	3
		REEP3	ENSG00000165476	REEP3	6457.22	-0.0856033	0.0447101	-1.91463	0.0555397	0.95687	3
		EYA3	ENSG00000158161	EYA3	2794.87	-0.102263	0.0534304	-1.91396	0.0556259	0.957411	3
		SEPHS2	ENSG00000179918	SEPHS2	3886.65	0.10221	0.0534305	1.91295	0.0557544	0.95819	3
		ZNF281	ENSG00000162702	ZNF281	6551.99	-0.0902528	0.047185	-1.91274	0.0557807	0.95819	3
		ASB13	ENSG00000196372	ASB13	369.633	0.186387	0.0974687	1.91228	0.0558407	0.958279	3
		UBQLNL	ENSG00000175518	UBQLNL	11.2967	-1.03659	0.542178	-1.91189	0.0558899	NA	3
		PEX16	ENSG00000121680	PEX16	1094.27	0.129091	0.0675479	1.9111	0.055992	0.959934	3
		MIR4257	ENSG00000264553	MIR4257	5.15829	1.34923	0.70622	1.91049	0.0560702	NA	3
		ENSG00000232593	ENSG00000232593	ENSG00000232593	362.19	-0.194621	0.101878	-1.91034	0.0560898	0.960669	3
		ZNF703	ENSG00000183779	ZNF703	10646.9	0.0836369	0.0438076	1.90919	0.056238	0.962037	3
		ENSG00000284740	ENSG00000284740	ENSG00000284740	15.9402	-0.779232	0.408276	-1.90859	0.0563147	NA	3
		ENSG00000268543	ENSG00000268543	ENSG00000268543	25.7271	-0.702756	0.368223	-1.90851	0.0563255	0.962037	3
		ZBTB7C	ENSG00000184828	ZBTB7C	74.0629	0.446362	0.233929	1.90811	0.0563776	0.962037	3
		ENSG00000278918	ENSG00000278918	ENSG00000278918	42.1275	0.580269	0.304173	1.90769	0.0564309	0.962037	3
		ERBB3	ENSG00000065361	ERBB3	5576.69	0.0810181	0.0424715	1.90759	0.0564448	0.962037	3
		NEXN	ENSG00000162614	NEXN	866.549	-0.17147	0.0899154	-1.90702	0.0565184	0.962354	3
		SPARC	ENSG00000113140	SPARC	34080	0.0739505	0.0388171	1.9051	0.0567672	0.964141	3
		GULP1	ENSG00000144366	GULP1	8457.6	-0.0803963	0.0422188	-1.90428	0.0568741	0.964141	3
		ATP1B1	ENSG00000143153	ATP1B1	50058.3	0.0797196	0.0418659	1.90416	0.0568889	0.964141	3
		GDF7	ENSG00000143869	GDF7	56.9028	-0.441968	0.232162	-1.9037	0.056949	0.964141	3
		OR5AU1	ENSG00000169327	OR5AU1	14.7263	-0.85563	0.449527	-1.9034	0.0569886	NA	3
		BTBD7	ENSG00000011114	BTBD7	239.099	0.246491	0.12951	1.90325	0.0570074	0.964141	3
		CST4	ENSG00000101441	CST4	325.907	0.193849	0.101933	1.90172	0.0572075	0.964141	3
		RBM41	ENSG00000089682	RBM41	1013.93	-0.118272	0.0621991	-1.90151	0.0572349	0.964141	3
		ILK	ENSG00000166333	ILK	32.5196	0.584494	0.307438	1.90118	0.057279	0.964141	3
		MEA1	ENSG00000124733	MEA1	2715.09	0.0825761	0.0434518	1.90041	0.0573797	0.964141	3
		ENSG00000254694	ENSG00000254694	ENSG00000254694	10.8341	1.00069	0.526622	1.90021	0.0574058	NA	3
		ST3GAL1	ENSG00000008513	ST3GAL1	1667.06	0.159102	0.0837383	1.89999	0.0574343	0.964141	3
		VIPR2	ENSG00000106018	VIPR2	26.0412	-0.579408	0.304985	-1.89979	0.0574609	0.964141	3
		ZNF284	ENSG00000186026	ZNF284	161.614	-0.284108	0.149557	-1.89967	0.0574767	0.964141	3
		SLC13A2	ENSG00000007216	SLC13A2	23.065	0.653046	0.343832	1.89932	0.0575229	0.964141	3
		AGO3	ENSG00000126070	AGO3	2809.02	-0.089903	0.0473406	-1.89907	0.0575553	0.964141	3
		RAB13	ENSG00000143545	RAB13	856.484	0.167978	0.0884603	1.89891	0.0575759	0.964141	3
		TTLL11	ENSG00000175764	TTLL11	204.191	0.252058	0.132747	1.89878	0.0575932	0.964141	3
		BTN1A1	ENSG00000124557	BTN1A1	11.3	-1.26902	0.66834	-1.89876	0.0575957	NA	3
		AAMP	ENSG00000127837	AAMP	8121.35	0.0828241	0.0436261	1.8985	0.0576307	0.964141	3
		ADAMTSL3	ENSG00000156218	ADAMTSL3	229.653	0.221896	0.116899	1.89819	0.0576708	0.964141	3
		ENSG00000259341	ENSG00000259341	ENSG00000259341	6.98711	1.25663	0.662545	1.89667	0.0578713	NA	3
		NPTX1	ENSG00000171246	NPTX1	162.024	0.315139	0.166176	1.89641	0.0579058	0.964141	3
		ENSG00000265136	ENSG00000265136	ENSG00000265136	20.0264	-0.789734	0.416516	-1.89605	0.0579537	0.964141	3
		VIM	ENSG00000026025	VIM	6542.7	-0.125256	0.0660731	-1.89572	0.0579966	0.964141	3
		ENSG00000277352	ENSG00000277352	ENSG00000277352	10.8883	1.10436	0.582814	1.89488	0.058108	NA	3
		RPS9	ENSG00000170889	RPS9	10307.6	0.0696053	0.0367455	1.89425	0.0581913	0.964141	3
		LOC107984270	ENSG00000286289	LOC107984270	12.1141	-1.15561	0.610093	-1.89415	0.0582045	NA	3
		ENSG00000229337	ENSG00000229337	ENSG00000229337	49.654	-0.479588	0.253305	-1.89332	0.0583155	0.964141	3
		CWC15	ENSG00000150316	CWC15	2402.08	0.0900469	0.0475604	1.89332	0.0583155	0.964141	3
		EMC1-AS1	ENSG00000230424	EMC1-AS1	16.1521	0.757127	0.400005	1.89279	0.0583856	NA	3
		PURPL	ENSG00000250337	PURPL	2626.95	-0.175006	0.0924838	-1.89229	0.0584529	0.964141	3
		ZNF763	ENSG00000197054	ZNF763	93.1167	-0.356556	0.188532	-1.89123	0.0585943	0.964141	3
		H3-3B	ENSG00000132475	H3-3B	47417.2	0.0988239	0.0522613	1.89096	0.0586303	0.964141	3
		AKAP8L	ENSG00000011243	AKAP8L	4823.27	0.0949128	0.0502038	1.89055	0.0586844	0.964141	3
		MYO9B	ENSG00000099331	MYO9B	4036.45	0.0922659	0.048813	1.89019	0.0587322	0.964141	3
		ARMC10	ENSG00000170632	ARMC10	763.028	0.130351	0.0689776	1.88976	0.0587895	0.964141	3
		GLCCI1	ENSG00000106415	GLCCI1	1457.52	-0.0974305	0.0515617	-1.88959	0.0588125	0.964141	3
		PFDN6	ENSG00000204220	PFDN6	908.666	0.131913	0.0698142	1.88949	0.0588265	0.964141	3
		RPS3AP6	ENSG00000234797	RPS3AP6	218.283	0.220751	0.11684	1.88935	0.0588451	0.964141	3
		NOP56	ENSG00000101361	NOP56	10909.2	0.0792258	0.0419341	1.88929	0.0588523	0.964141	3
		NDUFA8	ENSG00000119421	NDUFA8	1933.63	0.0981492	0.0519703	1.88856	0.0589503	0.964141	3
		ENSG00000257800	ENSG00000257800	ENSG00000257800	36.5556	-0.591265	0.313172	-1.88799	0.0590278	0.964141	3
		ARHGEF3	ENSG00000163947	ARHGEF3	1494.52	0.0994638	0.0526911	1.88768	0.0590694	0.964141	3
		ENSG00000267731	ENSG00000267731	ENSG00000267731	11.2966	-0.919637	0.487221	-1.88752	0.059091	NA	3
		EDA	ENSG00000158813	EDA	766.939	0.124151	0.0657817	1.88732	0.0591167	0.964141	3
		CMTR1	ENSG00000137200	CMTR1	5187.03	0.0736259	0.0390122	1.88725	0.0591261	0.964141	3
		WASL	ENSG00000106299	WASL	6998.46	-0.0733544	0.0388704	-1.88715	0.05914	0.964141	3
		NOCT	ENSG00000151014	NOCT	939.818	-0.19934	0.105649	-1.88681	0.059186	0.964141	3
		C1orf131	ENSG00000143633	C1orf131	1372.81	0.102075	0.0541011	1.88675	0.0591934	0.964141	3
		GLIPR1L2	ENSG00000180481	GLIPR1L2	42.0106	-0.488757	0.259102	-1.88635	0.0592474	0.964141	3
		ENSG00000228492	ENSG00000228492	ENSG00000228492	36.6354	-0.753373	0.399388	-1.88632	0.059252	0.964141	3
		ENSG00000272654	ENSG00000272654	ENSG00000272654	53.3612	0.433543	0.22989	1.88587	0.0593128	0.964141	3
		RCBTB1	ENSG00000136144	RCBTB1	2367.84	-0.0792634	0.0420363	-1.88559	0.0593499	0.964141	3
		ENSG00000256377	ENSG00000256377	ENSG00000256377	6.66507	-1.27035	0.673897	-1.88508	0.0594185	NA	3
		CDK17	ENSG00000059758	CDK17	1527.07	-0.0900324	0.0477763	-1.88446	0.0595034	0.964141	3
		ATP1A1	ENSG00000163399	ATP1A1	94682.8	0.0683844	0.0362959	1.88408	0.0595544	0.964141	3
		ENSG00000253667	ENSG00000253667	ENSG00000253667	18.3669	-0.990599	0.525808	-1.88396	0.0595707	0.964141	3
		CCDC88A	ENSG00000115355	CCDC88A	6372.64	-0.0776112	0.0412154	-1.88306	0.0596918	0.964141	3
		FUT10	ENSG00000172728	FUT10	1130.3	0.102653	0.0545393	1.88217	0.0598123	0.964141	3
		PANK2	ENSG00000125779	PANK2	1848.81	0.0918519	0.0488126	1.88172	0.0598734	0.964141	3
		ACAD10	ENSG00000111271	ACAD10	2049.82	0.0986505	0.0524291	1.8816	0.0598905	0.964141	3
		MDM1	ENSG00000111554	MDM1	547.452	-0.140538	0.0747176	-1.88092	0.0599826	0.964141	3
		NMNAT2	ENSG00000157064	NMNAT2	194.13	0.261984	0.139325	1.88038	0.0600558	0.964141	3
		GAN	ENSG00000261609	GAN	422.938	0.202735	0.107841	1.87994	0.0601158	0.964141	3
		KCNK1	ENSG00000135750	KCNK1	767.553	0.146227	0.0778209	1.87902	0.0602416	0.964141	3
		ENSG00000279837	ENSG00000279837	ENSG00000279837	11.1725	-1.03229	0.549458	-1.87875	0.0602791	NA	3
		HK1	ENSG00000156515	HK1	4953.48	0.0821886	0.0437535	1.87845	0.0603202	0.964141	3
		PRR15	ENSG00000176532	PRR15	3103.64	-0.112499	0.0598981	-1.87818	0.0603566	0.964141	3
		MAGEA3	ENSG00000221867	MAGEA3	7.99576	1.18746	0.632358	1.87783	0.0604047	NA	3
		ENSG00000273156	ENSG00000273156	ENSG00000273156	47.5381	-0.462946	0.24659	-1.87739	0.0604642	0.964141	3
		ILRUN-AS1	ENSG00000272288	ILRUN-AS1	47.2645	0.517043	0.275438	1.87717	0.060495	0.964141	3
		TMEM41B	ENSG00000166471	TMEM41B	3355.24	-0.0887345	0.0472748	-1.87699	0.060519	0.964141	3
		MRPS18A	ENSG00000096080	MRPS18A	649.854	0.136155	0.0725442	1.87686	0.0605374	0.964141	3
		NFYA	ENSG00000001167	NFYA	3507.03	-0.0840776	0.0447972	-1.87685	0.0605386	0.964141	3
		PRORSD1P	ENSG00000162997	PRORSD1P	104.982	-0.348843	0.185912	-1.87639	0.060602	0.964141	3
		ADCK2	ENSG00000133597	ADCK2	1199.65	0.100041	0.0533201	1.87624	0.0606224	0.964141	3
		MAP10	ENSG00000212916	MAP10	384.509	0.216042	0.11516	1.87601	0.0606541	0.964141	3
		SHMT2	ENSG00000182199	SHMT2	4562.91	0.064391	0.0343321	1.87553	0.0607194	0.964141	3
		LINC00216	ENSG00000279636	LINC00216	22.2874	-0.698114	0.372302	-1.87513	0.0607749	0.964141	3
		ENSG00000249249	ENSG00000249249	ENSG00000249249	30.6955	0.629992	0.336037	1.87477	0.0608247	0.964141	3
		GAS1	ENSG00000180447	GAS1	132.449	0.28539	0.152267	1.87428	0.0608925	0.964141	3
		NOP14	ENSG00000087269	NOP14	2102.08	0.0908896	0.0485021	1.87393	0.0609399	0.964141	3
		TMEM86A	ENSG00000151117	TMEM86A	442.93	0.182907	0.0976186	1.87368	0.060974	0.964141	3
		DDHD1	ENSG00000100523	DDHD1	1386.93	-0.100207	0.053485	-1.87355	0.0609925	0.964141	3
		ENSG00000272769	ENSG00000272769	ENSG00000272769	7.40489	-1.34031	0.715722	-1.87267	0.061114	NA	3
		ORC2	ENSG00000115942	ORC2	2076.02	-0.0880761	0.0470426	-1.87226	0.0611704	0.964141	3
		PSMA3	ENSG00000100567	PSMA3	4727.68	0.074483	0.0397905	1.87188	0.0612232	0.964141	3
		NENF	ENSG00000117691	NENF	1422.39	0.105876	0.0565623	1.87185	0.0612277	0.964141	3
		ENSG00000254602	ENSG00000254602	ENSG00000254602	196.594	-0.260504	0.139171	-1.87183	0.0612295	0.964141	3
		LOC105371414	ENSG00000260279	LOC105371414	152.407	-0.265068	0.141622	-1.87165	0.0612545	0.964141	3
		ZNF594-DT	ENSG00000261879	ZNF594-DT	53.0586	0.526958	0.28157	1.8715	0.0612762	0.964141	3
		PPP1R9A	ENSG00000158528	PPP1R9A	3281.78	-0.103046	0.0550671	-1.87128	0.0613069	0.964141	3
		LOC107984265	ENSG00000286575	LOC107984265	30.7247	-0.596319	0.318678	-1.87123	0.0613131	0.964141	3
		ENSG00000284966	ENSG00000284966	ENSG00000284966	144.26	-0.329952	0.176329	-1.87123	0.0613136	0.964141	3
		LRRC15	ENSG00000172061	LRRC15	48.5967	0.452614	0.241883	1.87121	0.0613159	0.964141	3
		MTMR14	ENSG00000163719	MTMR14	2216.6	0.0845347	0.0451826	1.87096	0.0613508	0.964141	3
		CCDC122	ENSG00000151773	CCDC122	310.451	-0.223212	0.119332	-1.87052	0.0614114	0.964141	3
		ENSG00000272699	ENSG00000272699	ENSG00000272699	6.01197	-1.42205	0.760248	-1.87051	0.061413	NA	3
		SPRY2	ENSG00000136158	SPRY2	3221	-0.140786	0.0752681	-1.87046	0.0614201	0.964141	3
		ENSG00000273055	ENSG00000273055	ENSG00000273055	69.6499	-0.386094	0.206466	-1.87001	0.0614818	0.964245	3
		PSMD4	ENSG00000159352	PSMD4	7049.78	0.0683302	0.0365586	1.86906	0.0616141	0.965342	3
		ATRX	ENSG00000085224	ATRX	9802.33	-0.0741896	0.0397042	-1.86856	0.061684	0.965342	3
		MBNL2	ENSG00000139793	MBNL2	3866.76	-0.0951477	0.0509353	-1.86801	0.0617606	0.965342	3
		JADE2	ENSG00000043143	JADE2	1120.66	0.106225	0.0568891	1.86722	0.0618708	0.965342	3
		SCARA5	ENSG00000168079	SCARA5	13.4114	-0.833212	0.446311	-1.86688	0.0619177	NA	3
		LAT2	ENSG00000086730	LAT2	130.372	-0.312659	0.167654	-1.86491	0.0621943	0.965342	3
		SPAG6	ENSG00000077327	SPAG6	466.817	0.178373	0.0956801	1.86427	0.0622841	0.965342	3
		HEXIM1	ENSG00000186834	HEXIM1	11531.6	0.104851	0.056244	1.86423	0.0622901	0.965342	3
		CCN2	ENSG00000118523	CCN2	5761.89	-0.361859	0.194247	-1.86288	0.0624793	0.965342	3
		MTMR9	ENSG00000104643	MTMR9	109.392	0.360862	0.193771	1.86231	0.0625595	0.965342	3
		ENSG00000244723	ENSG00000244723	ENSG00000244723	20.3786	-0.792295	0.425584	-1.86166	0.0626506	0.965342	3
		ENSG00000264475	ENSG00000264475	ENSG00000264475	18.3314	0.674065	0.362129	1.86139	0.062689	0.965342	3
		PLXNB2	ENSG00000196576	PLXNB2	19232.4	0.0826107	0.0443853	1.86122	0.0627131	0.965342	3
		YBX1	ENSG00000065978	YBX1	28811	0.0707012	0.0379901	1.86104	0.0627381	0.965342	3
		CABYR	ENSG00000154040	CABYR	113.811	0.331391	0.178073	1.86098	0.0627465	0.965342	3
		SNCAIP	ENSG00000064692	SNCAIP	363.598	-0.169312	0.0910092	-1.86038	0.0628319	0.965342	3
		IGFBP1	ENSG00000146678	IGFBP1	36.5872	0.504545	0.271216	1.8603	0.0628424	0.965342	3
		RRP9	ENSG00000114767	RRP9	1525.12	0.100126	0.0538271	1.86013	0.0628666	0.965342	3
		EFNA1	ENSG00000169242	EFNA1	1465.48	0.0920574	0.0494904	1.86011	0.0628703	0.965342	3
		ADAT2	ENSG00000189007	ADAT2	416.782	-0.149065	0.0801442	-1.85995	0.062892	0.965342	3
		NUP43	ENSG00000120253	NUP43	3054.58	-0.0860079	0.0462514	-1.85957	0.0629457	0.965342	3
		PIK3CA	ENSG00000121879	PIK3CA	1602.37	-0.0927757	0.0498964	-1.85937	0.0629751	0.965342	3
		PAQR8	ENSG00000170915	PAQR8	760.53	-0.141501	0.0761192	-1.85895	0.0630348	0.965342	3
		CDC42BPB	ENSG00000198752	CDC42BPB	9014.33	0.0842759	0.0453403	1.85874	0.0630636	0.965342	3
		ACTN1	ENSG00000072110	ACTN1	11552.8	0.064023	0.0344463	1.85863	0.0630794	0.965342	3
		LOC100506207	ENSG00000285219	LOC100506207	176.173	-0.236866	0.127475	-1.85814	0.0631486	0.965342	3
		PLEKHF1	ENSG00000166289	PLEKHF1	268.831	0.221049	0.118986	1.85777	0.0632022	0.965342	3
		BTBD18	ENSG00000233436	BTBD18	41.1323	-0.512393	0.275905	-1.85713	0.063292	0.965342	3
		ENSG00000286584	ENSG00000286584	ENSG00000286584	10.5713	1.10436	0.594739	1.85688	0.0633281	NA	3
		METTL21A	ENSG00000144401	METTL21A	1424.8	-0.0932467	0.050224	-1.85661	0.063366	0.965342	3
		SNX30	ENSG00000148158	SNX30	1356.91	0.115838	0.0624031	1.85629	0.0634127	0.965342	3
		ENSG00000278917	ENSG00000278917	ENSG00000278917	31.6862	-0.62149	0.334826	-1.85616	0.0634312	0.965342	3
		ENSG00000235090	ENSG00000235090	ENSG00000235090	6.5722	-1.21552	0.654992	-1.85577	0.0634864	NA	3
		LETM1	ENSG00000168924	LETM1	3771.89	0.0751213	0.0404818	1.85568	0.0634989	0.965342	3
		ENSG00000258376	ENSG00000258376	ENSG00000258376	50.4446	-0.474501	0.255743	-1.85538	0.0635423	0.965342	3
		ENSG00000273449	ENSG00000273449	ENSG00000273449	14.9927	-0.845017	0.455532	-1.85501	0.0635944	NA	3
		CEP83	ENSG00000173588	CEP83	897.765	-0.110522	0.0595885	-1.85476	0.0636308	0.965342	3
		TRMT10B	ENSG00000165275	TRMT10B	640.711	-0.132281	0.071335	-1.85437	0.0636866	0.965342	3
		UBE2Q2P2	ENSG00000259429	UBE2Q2P2	104.625	0.288234	0.155449	1.85421	0.0637092	0.965342	3
		DCAF12L1	ENSG00000198889	DCAF12L1	284.28	-0.204479	0.110295	-1.85393	0.0637497	0.965342	3
		SMG7-AS1	ENSG00000232860	SMG7-AS1	47.0702	0.429085	0.23145	1.8539	0.0637536	0.965342	3
		RNF157	ENSG00000141576	RNF157	779.259	0.168789	0.0910547	1.85372	0.0637799	0.965342	3
		TST	ENSG00000128311	TST	1637.73	0.0973046	0.0524959	1.85357	0.063801	0.965342	3
		MYO1C	ENSG00000197879	MYO1C	7361.02	0.0697106	0.0376183	1.8531	0.0638677	0.965342	3
		SEMA4G	ENSG00000095539	SEMA4G	2839.84	-0.0740566	0.0399706	-1.85278	0.0639144	0.965342	3
		FNBP1	ENSG00000187239	FNBP1	4028.03	0.0813154	0.0438894	1.85274	0.0639202	0.965342	3
		LATS1	ENSG00000131023	LATS1	3395.01	-0.0994829	0.0536962	-1.8527	0.0639255	0.965342	3
		RPS18P7	ENSG00000240388	RPS18P7	7.62586	-0.957202	0.516677	-1.85261	0.063938	NA	3
		RAPGEF4	ENSG00000091428	RAPGEF4	76.5876	-0.376347	0.203226	-1.85186	0.0640455	0.965483	3
		WDR12	ENSG00000138442	WDR12	1930.29	0.0859718	0.0464338	1.85149	0.0640985	0.965483	3
		RPEL1	ENSG00000235376	RPEL1	9.36728	1.03859	0.560948	1.85149	0.0640986	NA	3
		CCDC47	ENSG00000108588	CCDC47	10123.1	0.0610749	0.0329871	1.85148	0.0641005	0.965483	3
		FAM222B	ENSG00000173065	FAM222B	4985.2	-0.0718569	0.03884	-1.85008	0.0643026	0.967499	3
		ZNF106	ENSG00000103994	ZNF106	6932.6	-0.0925069	0.0500259	-1.84918	0.0644319	0.967499	3
		ENSG00000271327	ENSG00000271327	ENSG00000271327	39.7583	-0.50221	0.271702	-1.84838	0.0645468	0.967499	3
		PSMD2	ENSG00000175166	PSMD2	19569.5	0.0539464	0.0291876	1.84827	0.0645637	0.967499	3
		GPATCH4	ENSG00000160818	GPATCH4	1837.35	0.0992576	0.0537123	1.84795	0.0646098	0.967499	3
		PER1	ENSG00000179094	PER1	2597.53	0.0922922	0.0499433	1.84794	0.0646112	0.967499	3
		NUDT5	ENSG00000165609	NUDT5	2787.61	-0.0818223	0.0442794	-1.84787	0.0646217	0.967499	3
		PSMA5	ENSG00000143106	PSMA5	6140	0.0628908	0.0340416	1.84747	0.0646793	0.967533	3
		ENSG00000259940	ENSG00000259940	ENSG00000259940	7.78528	-1.21879	0.659946	-1.84681	0.0647753	NA	3
		BRIP1	ENSG00000136492	BRIP1	549.503	-0.186169	0.100861	-1.84579	0.0649223	0.968491	3
		LPAR6	ENSG00000139679	LPAR6	731.603	0.149256	0.0808724	1.84558	0.0649535	0.968491	3
		HSPA2	ENSG00000126803	HSPA2	2748.38	0.107637	0.0583421	1.84492	0.0650485	0.968491	3
		CFAP91	ENSG00000183833	CFAP91	416.64	-0.159215	0.0863019	-1.84486	0.0650576	0.968491	3
		GIGYF2	ENSG00000204120	GIGYF2	5083.7	0.0725111	0.0393091	1.84464	0.06509	0.968491	3
		KIF3B	ENSG00000101350	KIF3B	11884.6	0.0784983	0.0425717	1.84391	0.0651967	0.968491	3
		ATL3	ENSG00000184743	ATL3	1524.09	-0.11548	0.0626299	-1.84386	0.0652041	0.968491	3
		H2BC8	ENSG00000273802	H2BC8	641.029	0.155385	0.0842816	1.84364	0.0652351	0.968491	3
		CDK7	ENSG00000134058	CDK7	1009.7	0.123267	0.0668727	1.84332	0.065283	0.968491	3
		HBP1	ENSG00000105856	HBP1	649.453	0.13154	0.0713719	1.84302	0.0653261	0.968491	3
		ATG14	ENSG00000126775	ATG14	1270.82	0.104922	0.056938	1.84275	0.0653658	0.968491	3
		WFIKKN2	ENSG00000173714	WFIKKN2	26.1897	-0.668687	0.362932	-1.84246	0.0654079	0.968491	3
		LRRC58	ENSG00000163428	LRRC58	3432.52	-0.103907	0.0564288	-1.84139	0.0655647	0.969644	3
		ENSG00000251675	ENSG00000251675	ENSG00000251675	16.6937	-0.724408	0.393444	-1.8412	0.0655924	NA	3
		CASD1	ENSG00000127995	CASD1	2042.13	-0.0861308	0.0467805	-1.84117	0.0655967	0.969644	3
		CDH26	ENSG00000124215	CDH26	175.038	0.288731	0.156886	1.84039	0.0657112	0.970323	3
		ENSG00000272192	ENSG00000272192	ENSG00000272192	11.3667	0.89587	0.486941	1.83979	0.0657987	NA	3
		CNN3	ENSG00000117519	CNN3	13858.5	-0.106096	0.0576702	-1.8397	0.0658127	0.970323	3
		PLEKHM2	ENSG00000116786	PLEKHM2	5445.81	0.0723064	0.0393079	1.83949	0.0658438	0.970323	3
		KPNA5	ENSG00000196911	KPNA5	1439.59	-0.100618	0.0547035	-1.83934	0.0658646	0.970323	3
		IFRD2	ENSG00000214706	IFRD2	2639.38	0.0819751	0.0446123	1.8375	0.0661365	0.973509	3
		SEC61G	ENSG00000132432	SEC61G	4236.77	0.0822304	0.0447654	1.83692	0.066222	0.973948	3
		PPP2R5D	ENSG00000112640	PPP2R5D	1799.34	0.0844987	0.0460221	1.83605	0.0663507	0.974864	3
		L3HYPDH	ENSG00000126790	L3HYPDH	185.237	-0.258137	0.140639	-1.83546	0.0664373	0.974864	3
		ATP2B1	ENSG00000070961	ATP2B1	11701.8	0.0730812	0.0398183	1.83537	0.0664515	0.974864	3
		KCND1	ENSG00000102057	KCND1	525.475	0.14567	0.0794162	1.83426	0.0666156	0.975985	3
		ASCC2	ENSG00000100325	ASCC2	2264.79	0.0778219	0.0424404	1.83368	0.066702	0.975985	3
		ENSG00000286214	ENSG00000286214	ENSG00000286214	489.502	-0.241394	0.13166	-1.83346	0.0667337	0.975985	3
		PRDM10	ENSG00000170325	PRDM10	804.602	-0.121653	0.0663559	-1.83335	0.0667512	0.975985	3
		ENSG00000217078	ENSG00000217078	ENSG00000217078	15.1599	-0.751757	0.41038	-1.83186	0.0669729	NA	3
		DSTYK	ENSG00000133059	DSTYK	2078.01	0.0801759	0.0437769	1.83147	0.0670311	0.979259	3
		ENSG00000282855	ENSG00000282855	ENSG00000282855	7.3006	1.18792	0.648975	1.83045	0.0671827	NA	3
		TMLHE	ENSG00000185973	TMLHE	466.064	0.179009	0.0978858	1.82875	0.067437	0.983075	3
		MFN2	ENSG00000116688	MFN2	6867.44	0.0711626	0.0389172	1.82856	0.067465	0.983075	3
		COP1-DT	ENSG00000236021	COP1-DT	18.2456	-0.769359	0.42084	-1.82815	0.0675271	0.983075	3
		PACRG	ENSG00000112530	PACRG	42.5704	0.608344	0.3329	1.8274	0.0676391	0.983075	3
		SCAT8	ENSG00000236345	SCAT8	714.34	0.176708	0.0967125	1.82714	0.0676782	0.983075	3
		PLA2G12A	ENSG00000123739	PLA2G12A	2768.87	-0.0764701	0.0418568	-1.82695	0.0677079	0.983075	3
		NINL	ENSG00000101004	NINL	8770.64	0.0777365	0.0425529	1.82682	0.0677269	0.983075	3
		ENSG00000286073	ENSG00000286073	ENSG00000286073	308.758	0.189757	0.103879	1.82672	0.0677421	0.983075	3
		GUK1	ENSG00000143774	GUK1	5363.46	0.0652897	0.0357645	1.82554	0.0679188	0.984823	3
		FLJ38576	ENSG00000279943	FLJ38576	26.8206	0.650099	0.356265	1.82476	0.0680367	0.985714	3
		ENSG00000268520	ENSG00000268520	ENSG00000268520	6.79588	-1.23997	0.679775	-1.82409	0.0681388	NA	3
		FAR1	ENSG00000197601	FAR1	3153.02	-0.0804415	0.0441123	-1.82356	0.0682183	0.986774	3
		ENSG00000242828	ENSG00000242828	ENSG00000242828	17.8461	-0.76918	0.421807	-1.82353	0.0682226	0.986774	3
		EFL1	ENSG00000140598	EFL1	1427.41	0.0948943	0.0520574	1.82288	0.0683217	0.987019	3
		RPA1	ENSG00000132383	RPA1	5052.99	0.0737556	0.0404656	1.82268	0.0683525	0.987019	3
		ENSG00000231066	ENSG00000231066	ENSG00000231066	7.69301	1.1197	0.614593	1.82185	0.068478	NA	3
		EBLN2	ENSG00000255423	EBLN2	73.1048	-0.406055	0.222906	-1.82164	0.0685089	0.988461	3
		PFKL	ENSG00000141959	PFKL	6745.7	0.0791012	0.0434385	1.82099	0.0686077	0.989071	3
		RPS3AP20	ENSG00000213757	RPS3AP20	7.73039	1.07288	0.589362	1.82042	0.0686957	NA	3
		CFAP47	ENSG00000165164	CFAP47	82.7036	0.407555	0.223982	1.81959	0.0688216	0.991337	3
		ADAMTS6	ENSG00000049192	ADAMTS6	115.16	0.299032	0.164422	1.81869	0.0689585	0.992491	3
		ENSG00000279989	ENSG00000279989	ENSG00000279989	14.3648	0.778556	0.428267	1.81792	0.0690761	NA	3
		EDF1	ENSG00000107223	EDF1	8100.81	0.053846	0.0296266	1.81749	0.0691428	0.993346	3
		SLIT3	ENSG00000184347	SLIT3	237.209	0.198067	0.109008	1.81701	0.0692163	0.993346	3
		ENSG00000225447	ENSG00000225447	ENSG00000225447	19.8963	-0.836245	0.460302	-1.81673	0.0692581	0.993346	3
		LIMK2	ENSG00000182541	LIMK2	1581.38	0.101804	0.0560579	1.81605	0.0693622	0.993346	3
		MOB3B	ENSG00000120162	MOB3B	1965.65	-0.0975234	0.0537076	-1.81582	0.0693978	0.993346	3
		MBOAT2	ENSG00000143797	MBOAT2	3280.14	-0.0834148	0.0459467	-1.81547	0.0694522	0.993346	3
		ENSG00000231841	ENSG00000231841	ENSG00000231841	18.2028	-0.743246	0.40944	-1.81527	0.0694818	0.993346	3
		ENSG00000214425	ENSG00000214425	ENSG00000214425	17.5592	-0.96176	0.52996	-1.81478	0.0695579	0.993346	3
		PXDC1	ENSG00000168994	PXDC1	647.91	-0.127715	0.0703899	-1.81439	0.069618	0.993346	3
		CYREN	ENSG00000122783	CYREN	2473.63	0.0936459	0.0516194	1.81416	0.0696529	0.993346	3
		PIP4K2C	ENSG00000166908	PIP4K2C	4783.52	0.0653646	0.0360396	1.81369	0.0697257	0.993346	3
		ENSG00000235079	ENSG00000235079	ENSG00000235079	6.39754	-1.15276	0.635623	-1.8136	0.0697399	NA	3
		ANKRD16	ENSG00000134461	ANKRD16	537.936	0.148201	0.081749	1.81288	0.0698502	0.993346	3
		RNF181	ENSG00000168894	RNF181	1591.04	0.113578	0.0626562	1.81272	0.0698757	0.993346	3
		TMEM91	ENSG00000142046	TMEM91	119.822	-0.314139	0.173329	-1.81239	0.0699265	0.993346	3
		ZNF441	ENSG00000197044	ZNF441	122.076	-0.314356	0.173494	-1.81192	0.0699991	0.993346	3
		FAM53C	ENSG00000120709	FAM53C	5945.84	0.103054	0.0568909	1.81142	0.0700754	0.993346	3
		CYP51A1-AS1	ENSG00000188693	CYP51A1-AS1	13.3864	-0.915284	0.505307	-1.81134	0.0700879	NA	3
		SNAPIN	ENSG00000143553	SNAPIN	1623.8	0.0919691	0.0507755	1.81129	0.0700964	0.993346	3
		MTSS2	ENSG00000132613	MTSS2	880.919	0.124882	0.0689545	1.81109	0.0701276	0.993346	3
		ENSG00000273035	ENSG00000273035	ENSG00000273035	5.16811	-1.43497	0.792586	-1.81049	0.0702193	NA	3
		MIER1	ENSG00000198160	MIER1	2870.59	-0.0870251	0.0480671	-1.81049	0.0702196	0.993346	3
		ARAP1	ENSG00000186635	ARAP1	2824.27	0.092343	0.0510361	1.80937	0.0703941	0.993346	3
		ITPRID1	ENSG00000180347	ITPRID1	21.9873	-0.683507	0.377856	-1.80891	0.0704651	0.993346	3
		STPG4	ENSG00000239605	STPG4	15.8829	-0.784149	0.433535	-1.80873	0.0704928	NA	3
		CYP1B1	ENSG00000138061	CYP1B1	128.654	0.295957	0.163645	1.80853	0.0705242	0.993346	3
		RBM23	ENSG00000100461	RBM23	3670.19	0.0624111	0.0345218	1.80788	0.0706257	0.993346	3
		FAM135B	ENSG00000147724	FAM135B	315.523	0.216673	0.119852	1.80784	0.0706319	0.993346	3
		ARID5B	ENSG00000150347	ARID5B	933.54	-0.167494	0.0926611	-1.80759	0.0706698	0.993346	3
		SP3	ENSG00000172845	SP3	5309.24	-0.0824422	0.0456214	-1.80709	0.0707477	0.993346	3
		ENSG00000257761	ENSG00000257761	ENSG00000257761	26.3745	-0.596035	0.329931	-1.80654	0.0708334	0.993346	3
		BCR	ENSG00000186716	BCR	9500.72	0.0859995	0.0476086	1.80638	0.0708583	0.993346	3
		MYBBP1A	ENSG00000132382	MYBBP1A	3211.64	0.0994777	0.0550817	1.806	0.0709178	0.993346	3
		MUL1	ENSG00000090432	MUL1	2834.68	0.0888624	0.0492052	1.80596	0.0709251	0.993346	3
		TNIP1	ENSG00000145901	TNIP1	3750.99	0.0905729	0.0501569	1.80579	0.0709512	0.993346	3
		CORO2A	ENSG00000106789	CORO2A	1204.59	0.106219	0.0588214	1.80578	0.0709529	0.993346	3
		GTF3C1	ENSG00000077235	GTF3C1	11538.2	0.102965	0.057036	1.80527	0.0710328	0.993346	3
		ZDHHC2	ENSG00000104219	ZDHHC2	2445.38	-0.0889817	0.0493045	-1.80474	0.0711161	0.993346	3
		POLDIP3	ENSG00000100227	POLDIP3	4728.22	0.0723813	0.0401164	1.80428	0.071187	0.993346	3
		APEX1	ENSG00000100823	APEX1	10870.5	0.0598189	0.033161	1.80389	0.0712479	0.993346	3
		H1-10	ENSG00000184897	H1-10	6459.26	0.0879455	0.048754	1.80386	0.0712528	0.993346	3
		ZRANB2	ENSG00000132485	ZRANB2	6020.12	-0.0719072	0.0398651	-1.80376	0.0712684	0.993346	3
		CPNE4	ENSG00000196353	CPNE4	63.9062	0.357782	0.198487	1.80254	0.0714599	0.993346	3
		ENSG00000249790	ENSG00000249790	ENSG00000249790	153.529	0.294002	0.163109	1.80249	0.0714688	0.993346	3
		EFTUD2	ENSG00000108883	EFTUD2	6864.11	0.071313	0.0395715	1.80213	0.0715249	0.993346	3
		ARL5B	ENSG00000165997	ARL5B	12452.1	-0.111744	0.0620571	-1.80066	0.0717558	0.993346	3
		DDX31	ENSG00000125485	DDX31	1195.77	0.101627	0.0564739	1.79954	0.0719336	0.993346	3
		FBXO46	ENSG00000177051	FBXO46	1013.96	-0.107671	0.0598334	-1.79951	0.0719387	0.993346	3
		SUGP1	ENSG00000105705	SUGP1	2130	0.0967534	0.0537811	1.79902	0.0720153	0.993346	3
		RPL26	ENSG00000161970	RPL26	7697.67	0.107473	0.0597431	1.79892	0.072031	0.993346	3
		ZNF425	ENSG00000204947	ZNF425	443.584	0.150694	0.0837779	1.79873	0.072061	0.993346	3
		BASP1	ENSG00000176788	BASP1	18139.8	-0.0748659	0.0416287	-1.79842	0.0721102	0.993346	3
		PSMA3-AS1	ENSG00000257621	PSMA3-AS1	1877.6	-0.0870042	0.0483961	-1.79775	0.0722163	0.993346	3
		BTBD6	ENSG00000184887	BTBD6	1581.81	0.082639	0.0459781	1.79735	0.0722794	0.993346	3
		CCDC69	ENSG00000198624	CCDC69	166.288	0.253289	0.140948	1.79704	0.07233	0.993346	3
		SPRYD3	ENSG00000167778	SPRYD3	1322.46	0.0905342	0.0503821	1.79695	0.0723432	0.993346	3
		NDUFB9	ENSG00000147684	NDUFB9	5872.4	0.0850747	0.0473456	1.79689	0.0723535	0.993346	3
		ENSG00000203325	ENSG00000203325	ENSG00000203325	5.83153	-1.392	0.77474	-1.79673	0.0723785	NA	3
		ILDR2	ENSG00000143195	ILDR2	18.1129	0.784544	0.436673	1.79664	0.0723929	0.993346	3
		ENSG00000226937	ENSG00000226937	ENSG00000226937	23.4834	-0.664485	0.369853	-1.79662	0.0723962	0.993346	3
		GJB7	ENSG00000164411	GJB7	9.17267	-1.07734	0.599767	-1.79626	0.0724537	NA	3
		GSTO2	ENSG00000065621	GSTO2	537.317	-0.165159	0.0919588	-1.79601	0.0724925	0.993346	3
		LINC01504	ENSG00000225434	LINC01504	114.1	-0.320494	0.17848	-1.79569	0.0725441	0.993346	3
		LINC01090	ENSG00000231689	LINC01090	77.9474	0.371431	0.206891	1.7953	0.0726065	0.993346	3
		DIRAS1	ENSG00000176490	DIRAS1	403.727	0.162159	0.0903343	1.79509	0.0726387	0.993346	3
		ENSG00000225518	ENSG00000225518	ENSG00000225518	30.1836	-0.533519	0.297431	-1.79376	0.0728515	0.993346	3
		KRT19	ENSG00000171345	KRT19	52817.7	0.0585018	0.0326141	1.79376	0.0728516	0.993346	3
		ATG9A	ENSG00000198925	ATG9A	1883.68	0.0961439	0.0535993	1.79375	0.0728529	0.993346	3
		ERC1	ENSG00000082805	ERC1	3686.42	0.10408	0.0580261	1.79367	0.0728651	0.993346	3
		SPTSSA	ENSG00000165389	SPTSSA	3743.75	-0.0776054	0.0432713	-1.79346	0.0728993	0.993346	3
		UCK2	ENSG00000143179	UCK2	925.477	0.113901	0.0635417	1.79254	0.0730464	0.993346	3
		KCNK3	ENSG00000171303	KCNK3	39.6422	0.592951	0.330839	1.79226	0.0730907	0.993346	3
		ENSG00000259087	ENSG00000259087	ENSG00000259087	8.35413	-1.15322	0.643448	-1.79225	0.0730924	NA	3
		ERCC6L2	ENSG00000182150	ERCC6L2	1350.15	-0.101357	0.0565592	-1.79205	0.0731247	0.993346	3
		FAM216A	ENSG00000204856	FAM216A	145.039	-0.266964	0.148987	-1.79186	0.0731546	0.993346	3
		APLP1	ENSG00000105290	APLP1	3126.64	0.0929992	0.0519042	1.79175	0.0731735	0.993346	3
		AMOTL1	ENSG00000166025	AMOTL1	6361.76	0.111849	0.0624387	1.79134	0.073239	0.993346	3
		BICD2	ENSG00000185963	BICD2	4159.19	0.103814	0.0579709	1.79079	0.0733269	0.993346	3
		CLOCK	ENSG00000134852	CLOCK	2153.29	-0.0916106	0.0511583	-1.79073	0.0733367	0.993346	3
		TIMM23B-AGAP6	ENSG00000178440	TIMM23B-AGAP6	16.8139	0.72628	0.405608	1.7906	0.073358	NA	3
		KAT6A	ENSG00000083168	KAT6A	6103.54	0.11578	0.0646736	1.79023	0.0734174	0.993346	3
		GNPDA2	ENSG00000163281	GNPDA2	916.97	-0.106973	0.059767	-1.78983	0.0734815	0.993346	3
		H2BC11	ENSG00000124635	H2BC11	278.745	0.212867	0.118969	1.78927	0.0735712	0.993346	3
		TMEM139	ENSG00000178826	TMEM139	83.9443	-0.356312	0.199187	-1.78883	0.0736419	0.993346	3
		CGGBP1	ENSG00000163320	CGGBP1	5493.2	-0.0841744	0.047074	-1.78813	0.0737551	0.993346	3
		ATP6V1B2	ENSG00000147416	ATP6V1B2	6737.55	0.0589543	0.0329717	1.78803	0.0737719	0.993346	3
		HEPHL1	ENSG00000181333	HEPHL1	13.9691	-1.13301	0.633756	-1.78777	0.0738123	NA	3
		LPAR2	ENSG00000064547	LPAR2	2646.4	0.102552	0.0573749	1.7874	0.0738734	0.993346	3
		SLC38A3	ENSG00000188338	SLC38A3	758.991	0.119079	0.0666535	1.78654	0.0740111	0.993346	3
		LFNG	ENSG00000106003	LFNG	280.587	0.202065	0.113105	1.78653	0.0740141	0.993346	3
		FOXJ1	ENSG00000129654	FOXJ1	2514.23	0.0899245	0.0503401	1.78634	0.0740445	0.993346	3
		WASHC2A	ENSG00000099290	WASHC2A	1246.71	0.111187	0.0622516	1.78609	0.0740851	0.993346	3
		NR2C2	ENSG00000177463	NR2C2	2967.96	-0.0776461	0.0434743	-1.78603	0.0740952	0.993346	3
		ENSG00000188013	ENSG00000188013	ENSG00000188013	120.896	0.280791	0.15726	1.78553	0.0741762	0.993346	3
		AMBRA1	ENSG00000110497	AMBRA1	2538.61	0.0941209	0.0527171	1.78539	0.0741973	0.993346	3
		TOB1-AS1	ENSG00000229980	TOB1-AS1	56.8393	0.392645	0.219979	1.78492	0.0742738	0.993346	3
		CENPB	ENSG00000125817	CENPB	4366.06	0.0997412	0.0558955	1.78442	0.074355	0.993346	3
		NEGR1	ENSG00000172260	NEGR1	21.2154	-0.92385	0.517877	-1.78392	0.0744374	0.993346	3
		CLPX	ENSG00000166855	CLPX	2883.62	0.0713758	0.0400111	1.7839	0.0744398	0.993346	3
		ANKRD17	ENSG00000132466	ANKRD17	9710.93	0.0781246	0.0437945	1.78389	0.0744414	0.993346	3
		MIR133A1HG	ENSG00000265142	MIR133A1HG	10.6177	-1.00915	0.565722	-1.78383	0.0744508	NA	3
		SARDH	ENSG00000123453	SARDH	41.9134	0.533209	0.298945	1.78363	0.0744833	0.993346	3
		DPP10-AS1	ENSG00000235026	DPP10-AS1	577.86	0.129487	0.0726079	1.78337	0.074526	0.993346	3
		RNF145	ENSG00000145860	RNF145	8511.4	-0.0575749	0.0323032	-1.78233	0.0746953	0.993346	3
		VIRMA-DT	ENSG00000253704	VIRMA-DT	34.3196	-0.584697	0.328052	-1.78233	0.0746955	0.993346	3
		SPDYA	ENSG00000163806	SPDYA	30.2157	-0.548787	0.307928	-1.78219	0.0747181	0.993346	3
		ENSG00000287069	ENSG00000287069	ENSG00000287069	72.6973	-0.367503	0.206215	-1.78214	0.0747271	0.993346	3
		SERPINB13	ENSG00000197641	SERPINB13	73.983	0.347951	0.195264	1.78195	0.0747575	0.993346	3
		LOC105371795	ENSG00000267288	LOC105371795	22.6455	-0.662975	0.372126	-1.78159	0.074816	0.993346	3
		PLA2G2A	ENSG00000188257	PLA2G2A	9.75322	1.01862	0.571827	1.78134	0.0748563	NA	3
		ENSG00000270975	ENSG00000270975	ENSG00000270975	13.328	0.850866	0.477671	1.78128	0.0748667	NA	3
		NTN4	ENSG00000074527	NTN4	1241.56	-0.162955	0.0914851	-1.78122	0.0748758	0.993346	3
		DDR1	ENSG00000204580	DDR1	6139.88	0.0739805	0.0415378	1.78104	0.0749059	0.993346	3
		ZBTB8A	ENSG00000160062	ZBTB8A	732.507	-0.133899	0.0751861	-1.7809	0.0749281	0.993346	3
		TTC33	ENSG00000113638	TTC33	1330.64	-0.118322	0.0664489	-1.78065	0.0749698	0.993346	3
		ZBTB3	ENSG00000185670	ZBTB3	252.048	0.206757	0.116119	1.78056	0.0749848	0.993346	3
		PCDH20	ENSG00000280165	PCDH20	37.568	-0.474932	0.266736	-1.78053	0.0749894	0.993346	3
		NR6A1	ENSG00000148200	NR6A1	10277.8	0.0687307	0.0386108	1.78009	0.0750615	0.993346	3
		MIA3	ENSG00000154305	MIA3	8705.21	0.0888654	0.0499291	1.77983	0.0751035	0.993346	3
		H3-5	ENSG00000188375	H3-5	21.7141	0.666891	0.374757	1.77953	0.0751528	0.993346	3
		LOC101928415	ENSG00000286724	LOC101928415	159.234	0.251807	0.141556	1.77884	0.0752655	0.994084	3
		ENSG00000214546	ENSG00000214546	ENSG00000214546	5.45862	-1.29141	0.726305	-1.77805	0.0753953	NA	3
		MTFR1	ENSG00000066855	MTFR1	2477.36	0.076016	0.0427585	1.7778	0.0754368	0.994424	3
		ENSG00000271978	ENSG00000271978	ENSG00000271978	26.4214	-0.569028	0.320081	-1.77776	0.0754429	0.994424	3
		PMPCA	ENSG00000165688	PMPCA	3988.31	0.0808199	0.0454735	1.7773	0.0755195	0.994424	3
		B4GALNT3	ENSG00000139044	B4GALNT3	1977.27	0.103509	0.0582407	1.77726	0.075526	0.994424	3
		SLC28A1	ENSG00000156222	SLC28A1	43.2479	-0.418009	0.235239	-1.77696	0.0755755	0.994424	3
		PRKCG	ENSG00000126583	PRKCG	187.362	-0.220341	0.12404	-1.77637	0.0756727	0.994701	3
		MAP3K2	ENSG00000169967	MAP3K2	3160.98	-0.0926277	0.05216	-1.77584	0.0757597	0.994701	3
		ADCY1	ENSG00000164742	ADCY1	7551.55	0.084953	0.0478431	1.77566	0.0757893	0.994701	3
		ENSG00000275710	ENSG00000275710	ENSG00000275710	6.49374	-1.17311	0.660685	-1.7756	0.0757995	NA	3
		ZNF90	ENSG00000213988	ZNF90	320.325	-0.20509	0.115515	-1.77545	0.0758241	0.994701	3
		ENSG00000187653	ENSG00000187653	ENSG00000187653	493.568	-0.158764	0.0894466	-1.77496	0.0759046	0.99501	3
		NNAT	ENSG00000053438	NNAT	4913.73	0.0690561	0.0389392	1.77343	0.0761567	0.996802	3
		ENSG00000262703	ENSG00000262703	ENSG00000262703	13.3537	0.981063	0.553244	1.77329	0.0761803	NA	3
		CEBPB	ENSG00000172216	CEBPB	598.174	0.158928	0.0896386	1.77298	0.0762319	0.996802	3
		BAG4	ENSG00000156735	BAG4	2834.08	-0.0984046	0.0555211	-1.77238	0.0763311	0.996802	3
		POFUT1	ENSG00000101346	POFUT1	8637.21	0.0609559	0.0343992	1.77202	0.0763918	0.996802	3
		TNFRSF21	ENSG00000146072	TNFRSF21	37082.5	-0.0864954	0.0488169	-1.77183	0.0764225	0.996802	3
		TUBB2A	ENSG00000137267	TUBB2A	2454.02	0.0887478	0.0501029	1.77131	0.0765093	0.996802	3
		SEC24A	ENSG00000113615	SEC24A	6035.54	-0.0742073	0.041913	-1.77051	0.0766426	0.996802	3
		MALAT1	ENSG00000251562	MALAT1	72058.6	-0.365833	0.20663	-1.77048	0.0766477	0.996802	3
		ZFYVE21	ENSG00000100711	ZFYVE21	1286.83	0.0935551	0.0528454	1.77036	0.0766678	0.996802	3
		BCO2	ENSG00000197580	BCO2	69.3446	-0.354295	0.200168	-1.76999	0.0767285	0.996802	3
		SLAIN1	ENSG00000139737	SLAIN1	2213.28	-0.0961948	0.0543482	-1.76997	0.0767316	0.996802	3
		UBA3	ENSG00000144744	UBA3	3149.83	-0.0735028	0.0415278	-1.76997	0.0767328	0.996802	3
		ENSG00000258789	ENSG00000258789	ENSG00000258789	21.5508	-0.660202	0.373065	-1.76967	0.0767823	0.996802	3
		LRIG1	ENSG00000144749	LRIG1	557.81	0.151531	0.0856839	1.76849	0.0769798	0.997637	3
		ENSG00000234500	ENSG00000234500	ENSG00000234500	32.4455	-0.540461	0.305625	-1.76838	0.0769978	0.997637	3
		MED25	ENSG00000104973	MED25	8427.55	0.0665224	0.037628	1.76789	0.0770786	0.997637	3
		METTL8	ENSG00000123600	METTL8	732.798	0.125312	0.0708956	1.76756	0.077135	0.997637	3
		XIRP1	ENSG00000168334	XIRP1	6.57061	-1.13264	0.640883	-1.76732	0.0771753	NA	3
		NASP	ENSG00000132780	NASP	12117.4	0.0558923	0.0316307	1.76703	0.0772233	0.997637	3
		RFX3-DT	ENSG00000232104	RFX3-DT	27.6725	-0.525139	0.29724	-1.76672	0.0772759	0.997637	3
		POR	ENSG00000127948	POR	8242.4	0.0749274	0.0424132	1.76661	0.0772943	0.997637	3
		DDB1	ENSG00000167986	DDB1	23325	0.0539731	0.0305528	1.76655	0.077303	0.997637	3
		STARD13	ENSG00000133121	STARD13	357.033	0.217084	0.122941	1.76576	0.0774354	0.998413	3
		ENSG00000250329	ENSG00000250329	ENSG00000250329	39.8346	-0.47559	0.269401	-1.76536	0.0775031	0.998413	3
		HS2ST1	ENSG00000153936	HS2ST1	5270.76	-0.0702751	0.039812	-1.76517	0.0775345	0.998413	3
		TIPRL	ENSG00000143155	TIPRL	2769.11	-0.0777512	0.0440655	-1.76444	0.0776571	0.998548	3
		POLDIP2	ENSG00000004142	POLDIP2	6449.68	0.0563244	0.0319234	1.76436	0.0776711	0.998548	3
		ENSG00000267934	ENSG00000267934	ENSG00000267934	62.5187	-0.585028	0.331658	-1.76395	0.0777403	0.998548	3
		NCDN	ENSG00000020129	NCDN	2898.24	0.0718405	0.0407384	1.76346	0.0778232	0.998548	3
		IGF2BP2-AS1	ENSG00000163915	IGF2BP2-AS1	28.8703	-0.705125	0.399863	-1.76342	0.0778304	0.998548	3
		ENSG00000229759	ENSG00000229759	ENSG00000229759	7.16926	-1.02091	0.579284	-1.76237	0.0780072	NA	3
		GNG3	ENSG00000162188	GNG3	10.6831	-0.904425	0.513334	-1.76186	0.0780922	NA	3
		BLNK	ENSG00000095585	BLNK	91.1306	0.315682	0.179186	1.76176	0.0781101	0.999939	3
		ENSG00000256499	ENSG00000256499	ENSG00000256499	13.4658	0.794797	0.45114	1.76175	0.0781115	NA	3
		ENSG00000224786	ENSG00000224786	ENSG00000224786	54.5818	-0.424004	0.240764	-1.76108	0.0782254	0.999939	3
		DCXR	ENSG00000169738	DCXR	4162.64	0.0823714	0.0468007	1.76005	0.0783997	0.999939	3
		RPL18AP13	ENSG00000213304	RPL18AP13	9.32953	-0.934188	0.531018	-1.75924	0.0785367	NA	3
		SNX17	ENSG00000115234	SNX17	4345.95	0.0776546	0.0441525	1.75878	0.0786149	0.999939	3
		ENSG00000272578	ENSG00000272578	ENSG00000272578	104.877	-0.335752	0.190904	-1.75875	0.0786204	0.999939	3
		CRACD	ENSG00000109265	CRACD	3619.32	0.119563	0.0679922	1.75848	0.0786667	0.999939	3
		ENSG00000261732	ENSG00000261732	ENSG00000261732	24.5875	-0.646657	0.367771	-1.75831	0.0786941	0.999939	3
		WDR74	ENSG00000133316	WDR74	1103.18	0.105726	0.0601396	1.75802	0.0787447	0.999939	3
		EZR	ENSG00000092820	EZR	38048.4	-0.0562898	0.0320227	-1.75781	0.0787797	0.999939	3
		NAP1L6P	ENSG00000204118	NAP1L6P	42.5102	-0.485126	0.276068	-1.75727	0.0788718	0.999939	3
		RPL18A	ENSG00000105640	RPL18A	15848.3	0.0494773	0.0281591	1.75707	0.0789064	0.999939	3
		CMIP	ENSG00000153815	CMIP	3393.33	-0.0807782	0.0459785	-1.75687	0.0789401	0.999939	3
		PARP11-AS1	ENSG00000256862	PARP11-AS1	14.9066	0.799314	0.455137	1.7562	0.0790537	NA	3
		TMEM82	ENSG00000162460	TMEM82	11.4107	-0.980703	0.558625	-1.75557	0.0791625	NA	3
		ENSG00000279894	ENSG00000279894	ENSG00000279894	9.29337	-1.05178	0.59913	-1.75552	0.079171	NA	3
		HTATSF1	ENSG00000102241	HTATSF1	5725.96	0.0688895	0.0392695	1.75428	0.0793832	0.999939	3
		ZC3H12B	ENSG00000102053	ZC3H12B	455.055	-0.154447	0.0880494	-1.75409	0.0794148	0.999939	3
		FTSJ3	ENSG00000108592	FTSJ3	6055.33	0.0676775	0.0386049	1.75308	0.0795878	0.999939	3
		RARA-AS1	ENSG00000265666	RARA-AS1	80.1987	0.340027	0.193976	1.75294	0.0796126	0.999939	3
		DTX3L	ENSG00000163840	DTX3L	1360.45	-0.103873	0.0592746	-1.75241	0.0797041	0.999939	3
		ENSG00000280388	ENSG00000280388	ENSG00000280388	31.3894	-0.532367	0.303897	-1.7518	0.079808	0.999939	3
		LOC100506606	ENSG00000257176	LOC100506606	42.1477	-0.481956	0.275171	-1.75148	0.0798631	0.999939	3
		ETNPPL	ENSG00000164089	ETNPPL	13.1405	0.925868	0.528762	1.75101	0.0799442	NA	3
		TMEM125	ENSG00000179178	TMEM125	1307.06	0.0915395	0.052288	1.75068	0.0800011	0.999939	3
		RPL7AP10	ENSG00000240522	RPL7AP10	17.8316	-0.735311	0.420171	-1.75003	0.0801132	0.999939	3
		ADPRHL1	ENSG00000153531	ADPRHL1	249.162	0.207768	0.118727	1.74997	0.0801231	0.999939	3
		POLR2J	ENSG00000005075	POLR2J	1652.53	0.101664	0.0580985	1.74986	0.0801425	0.999939	3
		OBSCN	ENSG00000154358	OBSCN	2475.47	0.136302	0.077909	1.7495	0.0802041	0.999939	3
		SAP18	ENSG00000150459	SAP18	10313.8	0.0581252	0.0332293	1.74921	0.080254	0.999939	3
		PURA	ENSG00000185129	PURA	1775.61	-0.0905568	0.0517712	-1.74917	0.0802609	0.999939	3
		ENSG00000228302	ENSG00000228302	ENSG00000228302	34.8409	-0.585816	0.334987	-1.74877	0.0803305	0.999939	3
		SIN3A	ENSG00000169375	SIN3A	4508.43	0.0746535	0.0426921	1.74865	0.0803514	0.999939	3
		TMEM106B	ENSG00000106460	TMEM106B	5779.29	-0.102428	0.0585799	-1.74851	0.0803751	0.999939	3
		ENSG00000287202	ENSG00000287202	ENSG00000287202	27.4705	0.627189	0.358769	1.74817	0.080435	0.999939	3
		CUL4A	ENSG00000139842	CUL4A	4780.88	-0.0713918	0.0408451	-1.74787	0.0804868	0.999939	3
		KIF6	ENSG00000164627	KIF6	52.2047	-0.515212	0.294852	-1.74736	0.0805747	0.999939	3
		CHIAP2	ENSG00000203878	CHIAP2	47.0993	0.449511	0.257309	1.74697	0.0806433	0.999939	3
		DGKZ	ENSG00000149091	DGKZ	3158.23	0.0733573	0.0419917	1.74695	0.0806464	0.999939	3
		SOD1	ENSG00000142168	SOD1	10359.2	0.0694187	0.0397414	1.74676	0.0806793	0.999939	3
		LRRFIP2	ENSG00000093167	LRRFIP2	2843.18	0.067363	0.0385696	1.74653	0.0807186	0.999939	3
		ENSG00000279289	ENSG00000279289	ENSG00000279289	23.3192	-0.645495	0.369699	-1.746	0.0808105	0.999939	3
		TMEM161B-DT	ENSG00000247828	TMEM161B-DT	479.354	-0.156415	0.089589	-1.74591	0.0808259	0.999939	3
		LINC02728	ENSG00000251323	LINC02728	16.143	-0.733933	0.420442	-1.74562	0.0808766	NA	3
		ENSG00000276337	ENSG00000276337	ENSG00000276337	116.85	-0.28365	0.162536	-1.74516	0.0809578	0.999939	3
		ATF2	ENSG00000115966	ATF2	2932.78	-0.0816717	0.0468027	-1.74502	0.080981	0.999939	3
		CCNYL1	ENSG00000163249	CCNYL1	2795.06	-0.0983531	0.0563627	-1.745	0.0809843	0.999939	3
		FZD1	ENSG00000157240	FZD1	3325.87	0.0848937	0.0486684	1.74433	0.0811022	0.999939	3
		PPM1B	ENSG00000138032	PPM1B	1779.22	-0.0942546	0.0540357	-1.7443	0.0811063	0.999939	3
		ZNF275	ENSG00000063587	ZNF275	2274.14	-0.0925535	0.05307	-1.74399	0.0811611	0.999939	3
		ENSG00000251442	ENSG00000251442	ENSG00000251442	65.1333	-0.347625	0.199334	-1.74393	0.0811704	0.999939	3
		SFTPB	ENSG00000168878	SFTPB	9.64243	-1.00002	0.573579	-1.74348	0.0812499	NA	3
		TACC1	ENSG00000147526	TACC1	13602.5	-0.0741523	0.0425326	-1.74342	0.0812602	0.999939	3
		MOCS3	ENSG00000124217	MOCS3	916.892	0.123007	0.070558	1.74335	0.0812733	0.999939	3
		CACNA1D	ENSG00000157388	CACNA1D	158.41	-0.240614	0.138041	-1.74306	0.0813225	0.999939	3
		SEMA3B	ENSG00000012171	SEMA3B	805.376	0.124433	0.0713952	1.74288	0.0813543	0.999939	3
		INTS6-AS1	ENSG00000236778	INTS6-AS1	34.4935	-0.503357	0.288826	-1.74277	0.0813736	0.999939	3
		SPOPL	ENSG00000144228	SPOPL	3726.9	-0.0745059	0.0427618	-1.74235	0.0814475	0.999939	3
		KANK2	ENSG00000197256	KANK2	875.546	0.108428	0.0622323	1.74231	0.0814549	0.999939	3
		RNF168	ENSG00000163961	RNF168	1855.36	-0.0798615	0.0458539	-1.74165	0.0815696	0.999939	3
		SUN2	ENSG00000100242	SUN2	2954.46	0.0841345	0.048339	1.74051	0.0817695	0.999939	3
		LOC100420981	ENSG00000257511	LOC100420981	116.992	-0.304372	0.175088	-1.7384	0.082141	0.999939	3
		HEATR5A	ENSG00000129493	HEATR5A	1556.22	-0.0987366	0.0568004	-1.73831	0.0821564	0.999939	3
		OSBPL6	ENSG00000079156	OSBPL6	460.016	0.156612	0.09013	1.73763	0.0822768	0.999939	3
		CEACAM22P	ENSG00000230666	CEACAM22P	14.8361	-0.696868	0.401095	-1.73742	0.0823139	NA	3
		RANGAP1	ENSG00000100401	RANGAP1	6929.1	0.0618121	0.035578	1.73737	0.0823223	0.999939	3
		BORCS6	ENSG00000196544	BORCS6	244.496	0.207127	0.119222	1.73732	0.0823303	0.999939	3
		PTPRN2	ENSG00000155093	PTPRN2	415.949	0.155254	0.0893875	1.73687	0.0824106	0.999939	3
		COA6-AS1	ENSG00000231663	COA6-AS1	34.4562	0.542819	0.312659	1.73614	0.0825397	0.999939	3
		DCAF8-DT	ENSG00000228606	DCAF8-DT	35.3464	0.455771	0.262533	1.73605	0.0825546	0.999939	3
		CIBAR1	ENSG00000188343	CIBAR1	1530.03	-0.0889441	0.0512351	-1.736	0.0825641	0.999939	3
		RCC2	ENSG00000179051	RCC2	1884.99	0.124779	0.0718872	1.73576	0.0826066	0.999939	3
		MYLK	ENSG00000065534	MYLK	204.356	-0.207378	0.119484	-1.73561	0.0826323	0.999939	3
		ENSG00000232234	ENSG00000232234	ENSG00000232234	17.5322	-0.665524	0.383495	-1.73542	0.0826666	0.999939	3
		SLC8B1	ENSG00000089060	SLC8B1	255.12	0.193819	0.111702	1.73514	0.082716	0.999939	3
		EPHX3	ENSG00000105131	EPHX3	333.361	0.188869	0.108868	1.73484	0.0827694	0.999939	3
		HLCS	ENSG00000159267	HLCS	2115.64	0.0889428	0.0512814	1.73441	0.0828458	0.999939	3
		YTHDC2	ENSG00000047188	YTHDC2	2614.93	-0.112738	0.0650103	-1.73416	0.0828894	0.999939	3
		SCNN1A	ENSG00000111319	SCNN1A	318.851	-0.183468	0.105814	-1.73388	0.0829393	0.999939	3
		ENSG00000232536	ENSG00000232536	ENSG00000232536	11.5885	-0.845845	0.487897	-1.73366	0.0829793	NA	3
		ENSG00000211459	ENSG00000211459	ENSG00000211459	27587.9	0.218785	0.126234	1.73317	0.0830646	0.999939	3
		FOXP1	ENSG00000114861	FOXP1	5188.71	-0.0693068	0.0400016	-1.7326	0.0831666	0.999939	3
		GUCY1A1	ENSG00000164116	GUCY1A1	695.732	0.134187	0.077455	1.73245	0.083194	0.999939	3
		ENSG00000279960	ENSG00000279960	ENSG00000279960	25.4273	-0.617211	0.356487	-1.73137	0.0833856	0.999939	3
		FEM1A	ENSG00000141965	FEM1A	957.41	-0.105911	0.0611749	-1.73129	0.0834007	0.999939	3
		OMG	ENSG00000126861	OMG	16.9472	-0.852651	0.492681	-1.73064	0.0835168	NA	3
		HPS3	ENSG00000163755	HPS3	2688.64	-0.0725505	0.0419267	-1.73041	0.083557	0.999939	3
		ATP2C2	ENSG00000064270	ATP2C2	608.707	0.133052	0.0769232	1.72967	0.0836891	0.999939	3
		ENSG00000271547	ENSG00000271547	ENSG00000271547	8.43751	-1.01489	0.586812	-1.7295	0.0837188	NA	3
		FKBP14	ENSG00000106080	FKBP14	3454.49	-0.0667199	0.0385775	-1.7295	0.083719	0.999939	3
		CCAR2	ENSG00000158941	CCAR2	6641.12	0.0666358	0.0385322	1.72935	0.0837462	0.999939	3
		WWP2	ENSG00000198373	WWP2	1632.66	0.100541	0.0581439	1.72918	0.0837765	0.999939	3
		MIR193BHG	ENSG00000262454	MIR193BHG	92.5097	-0.338063	0.195545	-1.72882	0.0838408	0.999939	3
		MICAL2	ENSG00000133816	MICAL2	8437.19	0.0674452	0.0390316	1.72796	0.0839947	0.999939	3
		TRPM5	ENSG00000070985	TRPM5	65.6119	0.357706	0.207035	1.72776	0.0840321	0.999939	3
		KCTD10	ENSG00000110906	KCTD10	3587.16	0.0785877	0.0454859	1.72774	0.0840351	0.999939	3
		ZNF830	ENSG00000198783	ZNF830	1135.77	0.114247	0.0661514	1.72705	0.0841588	0.999939	3
		VAV2	ENSG00000160293	VAV2	6538.06	0.0727399	0.0421186	1.72703	0.0841629	0.999939	3
		PRPF4	ENSG00000136875	PRPF4	3080.43	0.0757977	0.0439128	1.72609	0.0843304	0.999939	3
		UBXN4	ENSG00000144224	UBXN4	11002.6	-0.0501385	0.0290516	-1.72585	0.084375	0.999939	3
		ENSG00000241059	ENSG00000241059	ENSG00000241059	7.51706	-0.92854	0.538023	-1.72584	0.0843765	NA	3
		AARS1	ENSG00000090861	AARS1	6484.21	0.0757031	0.0438649	1.72583	0.0843788	0.999939	3
		STX7	ENSG00000079950	STX7	3932.16	-0.0917237	0.0531562	-1.72555	0.0844281	0.999939	3
		PIP4P2	ENSG00000155099	PIP4P2	560.177	-0.121402	0.0703563	-1.72554	0.084431	0.999939	3
		SIVA1	ENSG00000184990	SIVA1	3475.8	0.0666423	0.038629	1.72519	0.0844936	0.999939	3
		SLC9A3	ENSG00000066230	SLC9A3	307.195	0.242604	0.140634	1.72508	0.0845136	0.999939	3
		ENSG00000226954	ENSG00000226954	ENSG00000226954	38.0388	0.559198	0.324169	1.72502	0.0845234	0.999939	3
		DDX43	ENSG00000080007	DDX43	17.5837	0.704938	0.408688	1.72488	0.0845492	0.999939	3
		RHOH	ENSG00000168421	RHOH	75.1272	0.387661	0.224806	1.72443	0.0846309	0.999939	3
		PRKCB	ENSG00000166501	PRKCB	21.3572	0.764841	0.443736	1.72364	0.0847729	0.999939	3
		KIAA0895	ENSG00000164542	KIAA0895	2698.36	-0.0774235	0.044923	-1.72347	0.0848031	0.999939	3
		ENSG00000225178	ENSG00000225178	ENSG00000225178	39.8241	0.45726	0.265356	1.7232	0.0848526	0.999939	3
		PLA2G4F	ENSG00000168907	PLA2G4F	13.0473	0.860841	0.499606	1.72304	0.0848814	NA	3
		ARHGAP27P1-BPTFP1-KPNA2P3	ENSG00000215769	ARHGAP27P1-BPTFP1-KPNA2P3	29.4516	0.604176	0.350647	1.72303	0.0848826	0.999939	3
		H2BC4	ENSG00000180596	H2BC4	141.665	0.304449	0.176706	1.72291	0.0849045	0.999939	3
		TXLNA	ENSG00000084652	TXLNA	5183.65	0.0519324	0.0301424	1.7229	0.0849057	0.999939	3
		TLN1	ENSG00000137076	TLN1	28953.7	0.0830023	0.0481825	1.72266	0.0849493	0.999939	3
		DMGDH	ENSG00000132837	DMGDH	11.9036	0.86905	0.50468	1.72198	0.0850729	NA	3
		KLHL42	ENSG00000087448	KLHL42	1723.01	-0.0938491	0.0545073	-1.72177	0.0851112	0.999939	3
		NCL	ENSG00000115053	NCL	50556.2	0.0569562	0.0330825	1.72164	0.0851346	0.999939	3
		SDK1	ENSG00000146555	SDK1	2244.58	0.092645	0.0538273	1.72115	0.0852231	0.999939	3
		STX5-DT	ENSG00000256690	STX5-DT	19.3392	-0.688808	0.400265	-1.72088	0.0852721	0.999939	3
		LINC00939	ENSG00000249267	LINC00939	9.37193	1.24936	0.726125	1.72059	0.0853249	NA	3
		NIP7	ENSG00000132603	NIP7	2457.3	0.0832714	0.0484073	1.72022	0.0853916	0.999939	3
		TPGS1	ENSG00000141933	TPGS1	351.819	0.18132	0.105419	1.72	0.0854329	0.999939	3
		HLTF	ENSG00000071794	HLTF	4006.79	-0.0706968	0.0411055	-1.71989	0.0854528	0.999939	3
		GPN2	ENSG00000142751	GPN2	2082.57	-0.0772034	0.0448896	-1.71985	0.08546	0.999939	3
		ATXN1L	ENSG00000224470	ATXN1L	7573.89	0.08501	0.0494309	1.71978	0.0854733	0.999939	3
		ZNF649-AS1	ENSG00000268095	ZNF649-AS1	17.2587	-0.748031	0.435018	-1.71954	0.0855162	0.999939	3
		TRIM50	ENSG00000146755	TRIM50	768.099	0.10156	0.0590723	1.71926	0.0855676	0.999939	3
		VWC2	ENSG00000188730	VWC2	39.8342	0.389811	0.226793	1.7188	0.085651	0.999939	3
		MIGA1	ENSG00000180488	MIGA1	1798.63	-0.0958608	0.0557876	-1.71832	0.0857388	0.999939	3
		CNIH4	ENSG00000143771	CNIH4	4810.66	0.0662858	0.0385895	1.71772	0.0858481	0.999939	3
		ENSG00000277151	ENSG00000277151	ENSG00000277151	10.4945	-1.09132	0.635342	-1.71768	0.0858542	NA	3
		TOMM70	ENSG00000154174	TOMM70	4790.36	0.0837739	0.048775	1.71756	0.0858772	0.999939	3
		ZDHHC17	ENSG00000186908	ZDHHC17	2104.46	-0.0792365	0.0461716	-1.71613	0.086138	0.999939	3
		VANGL2	ENSG00000162738	VANGL2	5899.82	-0.0865743	0.050451	-1.71601	0.0861608	0.999939	3
		GPR83	ENSG00000123901	GPR83	277.385	0.265884	0.155009	1.71528	0.0862943	0.999939	3
		PBX1	ENSG00000185630	PBX1	10928.7	-0.0945993	0.0551705	-1.71467	0.0864051	0.999939	3
		ZNF160	ENSG00000170949	ZNF160	3449.97	-0.0633973	0.0369739	-1.71465	0.0864091	0.999939	3
		ENSG00000227627	ENSG00000227627	ENSG00000227627	20.802	0.613638	0.357902	1.71454	0.0864295	0.999939	3
		DANT2	ENSG00000235244	DANT2	55.0835	-0.410404	0.239385	-1.71441	0.0864539	0.999939	3
		B4GALT3	ENSG00000158850	B4GALT3	3860.12	0.0547637	0.0319433	1.7144	0.086455	0.999939	3
		FEN1	ENSG00000168496	FEN1	2279.76	0.0792131	0.0462153	1.714	0.0865284	0.999939	3
		EID3	ENSG00000255150	EID3	52.7211	-0.417148	0.243407	-1.71379	0.0865679	0.999939	3
		ENSG00000243004	ENSG00000243004	ENSG00000243004	45.1816	-0.385334	0.224859	-1.71367	0.0865893	0.999939	3
		AP3M2	ENSG00000070718	AP3M2	1265.15	-0.0909509	0.0530749	-1.71363	0.0865961	0.999939	3
		MCF2L	ENSG00000126217	MCF2L	1813.13	0.0941971	0.054975	1.71345	0.086629	0.999939	3
		ENSG00000287817	ENSG00000287817	ENSG00000287817	39.6515	-0.563999	0.329257	-1.71295	0.0867227	0.999939	3
		KCNJ3	ENSG00000162989	KCNJ3	182.058	-0.200301	0.116955	-1.71263	0.0867806	0.999939	3
		CADM4	ENSG00000105767	CADM4	9624.87	0.0783904	0.0457891	1.71199	0.0868992	0.999939	3
		SLC26A9	ENSG00000174502	SLC26A9	153.345	-0.229845	0.134271	-1.71179	0.086935	0.999939	3
		ENSG00000269680	ENSG00000269680	ENSG00000269680	22.2609	-0.675395	0.394646	-1.71139	0.0870084	0.999939	3
		PADI2	ENSG00000117115	PADI2	31.6223	-0.577672	0.337567	-1.71128	0.0870294	0.999939	3
		ENSG00000257023	ENSG00000257023	ENSG00000257023	19.101	-0.624231	0.364802	-1.71115	0.0870531	0.999939	3
		DDX17	ENSG00000100201	DDX17	31201.2	-0.0535003	0.0312736	-1.71072	0.0871329	0.999939	3
		HELZ2	ENSG00000130589	HELZ2	2122.61	0.127289	0.0744339	1.71009	0.0872495	0.999939	3
		USP5	ENSG00000111667	USP5	6346.73	0.0660862	0.0386536	1.7097	0.0873207	0.999939	3
		RFTN2	ENSG00000162944	RFTN2	50.9632	-0.497319	0.290991	-1.70905	0.0874414	0.999939	3
		SLC15A4	ENSG00000139370	SLC15A4	1282.91	-0.111727	0.0654486	-1.7071	0.087804	0.999939	3
		COL4A2	ENSG00000134871	COL4A2	48787.5	0.0902374	0.0528609	1.70707	0.0878087	0.999939	3
		KLHDC8B	ENSG00000185909	KLHDC8B	2377.27	0.0872426	0.051119	1.70666	0.0878858	0.999939	3
		LOC105371083	ENSG00000263080	LOC105371083	16.94	0.722697	0.423551	1.70628	0.0879563	NA	3
		HAP1	ENSG00000173805	HAP1	693.799	0.109312	0.0640744	1.70602	0.0880044	0.999939	3
		ENSG00000260366	ENSG00000260366	ENSG00000260366	13.917	0.790926	0.463758	1.70547	0.0881064	NA	3
		TANGO6	ENSG00000103047	TANGO6	267.463	-0.218836	0.12836	-1.70487	0.0882196	0.999939	3
		ADAMTS2	ENSG00000087116	ADAMTS2	8.05111	-1.0641	0.62427	-1.70455	0.0882785	NA	3
		COL4A1	ENSG00000187498	COL4A1	27557.3	0.0831398	0.0487786	1.70443	0.0883005	0.999939	3
		ENSG00000237350	ENSG00000237350	ENSG00000237350	13.488	-0.925478	0.543135	-1.70396	0.0883889	NA	3
		APOA4	ENSG00000110244	APOA4	24.4303	-0.694177	0.40743	-1.70379	0.0884195	0.999939	3
		LMO3	ENSG00000048540	LMO3	36.6896	0.60864	0.357421	1.70287	0.0885933	0.999939	3
		SSRP1	ENSG00000149136	SSRP1	9338.75	0.0527908	0.0310105	1.70235	0.0886891	0.999939	3
		CASP2	ENSG00000106144	CASP2	3171.5	-0.0736011	0.0432383	-1.70222	0.088714	0.999939	3
		NECTIN1	ENSG00000110400	NECTIN1	6703.44	0.110878	0.065158	1.70169	0.0888143	0.999939	3
		AGPAT2	ENSG00000169692	AGPAT2	4015.08	0.0817567	0.0480495	1.70151	0.0888473	0.999939	3
		ENSG00000262681	ENSG00000262681	ENSG00000262681	83.0132	-0.36821	0.216407	-1.70147	0.0888545	0.999939	3
		HSBP1L1	ENSG00000226742	HSBP1L1	248.737	-0.187467	0.110211	-1.70098	0.0889464	0.999939	3
		KIF19	ENSG00000196169	KIF19	111.862	0.376351	0.221269	1.70087	0.0889667	0.999939	3
		UBE2J1	ENSG00000198833	UBE2J1	4827.97	0.0587606	0.0345505	1.70072	0.0889961	0.999939	3
		SNX21	ENSG00000124104	SNX21	377.81	0.148628	0.0874043	1.70047	0.0890422	0.999939	3
		ZNF468	ENSG00000204604	ZNF468	2299.97	-0.104839	0.0616586	-1.70032	0.0890708	0.999939	3
		SREK1	ENSG00000153914	SREK1	3988	-0.0694472	0.0408571	-1.69976	0.0891764	0.999939	3
		ENSG00000260197	ENSG00000260197	ENSG00000260197	43.2784	-0.453658	0.266973	-1.69927	0.0892686	0.999939	3
		FSD1L	ENSG00000106701	FSD1L	502.258	-0.144458	0.0850157	-1.6992	0.089282	0.999939	3
		SNUPN	ENSG00000169371	SNUPN	279.614	0.213532	0.125684	1.69895	0.0893277	0.999939	3
		STX12	ENSG00000117758	STX12	3027.52	-0.0690452	0.0406636	-1.69796	0.0895152	0.999939	3
		SEPTIN4	ENSG00000108387	SEPTIN4	23.231	-0.643195	0.378907	-1.6975	0.0896022	0.999939	3
		CLCN7	ENSG00000103249	CLCN7	3421.87	0.094321	0.0555696	1.69735	0.0896307	0.999939	3
		ENSG00000235888	ENSG00000235888	ENSG00000235888	54.7243	-0.397409	0.234143	-1.69729	0.0896414	0.999939	3
		RBM42	ENSG00000126254	RBM42	3850.5	0.0711049	0.0418983	1.69708	0.0896809	0.999939	3
		LINC01618	ENSG00000250302	LINC01618	14.3791	-0.756781	0.446003	-1.6968	0.0897336	NA	3
		CNBP	ENSG00000169714	CNBP	12002.3	0.0433206	0.0255309	1.69679	0.0897363	0.999939	3
		PHF23	ENSG00000040633	PHF23	3037.93	0.0924975	0.0545135	1.69678	0.0897379	0.999939	3
		HRH2	ENSG00000113749	HRH2	175.983	-0.254074	0.149743	-1.69673	0.0897472	0.999939	3
		ENSG00000128692	ENSG00000128692	ENSG00000128692	17.3404	-0.715391	0.421819	-1.69596	0.0898926	0.999939	3
		STBD1	ENSG00000118804	STBD1	211.668	0.224137	0.132171	1.69581	0.089922	0.999939	3
		LPCAT2	ENSG00000087253	LPCAT2	317.809	-0.167639	0.0988644	-1.69564	0.0899539	0.999939	3
		ENSG00000188383	ENSG00000188383	ENSG00000188383	12.7055	-0.712805	0.420496	-1.69515	0.0900462	NA	3
		GRB10	ENSG00000106070	GRB10	2146.19	0.0832485	0.0491106	1.69512	0.0900525	0.999939	3
		MICU1	ENSG00000107745	MICU1	3610.82	0.0755804	0.0445904	1.69499	0.0900769	0.999939	3
		KPNA4	ENSG00000186432	KPNA4	9498.14	-0.0868437	0.0512623	-1.6941	0.0902458	0.999939	3
		NAPA-AS1	ENSG00000268061	NAPA-AS1	30.7333	0.523618	0.3091	1.69401	0.0902639	0.999939	3
		KIAA1522	ENSG00000162522	KIAA1522	12949.4	-0.05767	0.0340459	-1.69389	0.0902865	0.999939	3
		ENSG00000278834	ENSG00000278834	ENSG00000278834	28.6285	0.621088	0.366669	1.69387	0.0902904	0.999939	3
		PRKAG2	ENSG00000106617	PRKAG2	1715.93	0.0763615	0.0451082	1.69285	0.0904838	0.999939	3
		ENSG00000267034	ENSG00000267034	ENSG00000267034	115.614	0.274238	0.162042	1.69239	0.0905713	0.999939	3
		VWA2	ENSG00000165816	VWA2	92.3977	-0.289894	0.171298	-1.69234	0.0905803	0.999939	3
		ARHGAP30	ENSG00000186517	ARHGAP30	74.1223	0.412961	0.244042	1.69217	0.0906134	0.999939	3
		PPCS	ENSG00000127125	PPCS	2932.87	0.0730274	0.0431754	1.69141	0.0907584	0.999939	3
		DNAJC27	ENSG00000115137	DNAJC27	379.858	-0.156663	0.0926417	-1.69107	0.0908237	0.999939	3
		LIG3	ENSG00000005156	LIG3	1655.29	0.0830592	0.0491221	1.69087	0.0908611	0.999939	3
		PRPF6	ENSG00000101161	PRPF6	5312.18	0.0640706	0.0378992	1.69055	0.090922	0.999939	3
		ENSG00000242861	ENSG00000242861	ENSG00000242861	275.858	-0.193648	0.114583	-1.69002	0.0910242	0.999939	3
		TEX2	ENSG00000136478	TEX2	3156.47	0.0633943	0.0375141	1.68988	0.0910508	0.999939	3
		MINK1	ENSG00000141503	MINK1	7179.94	0.0675769	0.0399897	1.68986	0.0910554	0.999939	3
		RNF34	ENSG00000170633	RNF34	3170.33	0.0708597	0.0419446	1.68936	0.0911495	0.999939	3
		ARMCX3	ENSG00000102401	ARMCX3	8795.03	0.0522973	0.0309588	1.68926	0.0911705	0.999939	3
		CLUH	ENSG00000132361	CLUH	4276.32	0.102488	0.0606749	1.68914	0.0911926	0.999939	3
		MGAT1	ENSG00000131446	MGAT1	6822.68	0.0596949	0.0353452	1.68891	0.0912367	0.999939	3
		RN7SKP80	ENSG00000202058	RN7SKP80	12.6301	0.850945	0.503963	1.68851	0.0913141	NA	3
		ATG12	ENSG00000145782	ATG12	3021.12	-0.078951	0.0467749	-1.68789	0.0914322	0.999939	3
		RSBN1L	ENSG00000187257	RSBN1L	2655.4	-0.0775651	0.0459552	-1.68784	0.0914417	0.999939	3
		FOXE3	ENSG00000186790	FOXE3	8.63453	-1.13932	0.675176	-1.68745	0.0915176	NA	3
		ENSG00000230280	ENSG00000230280	ENSG00000230280	11.0708	-0.965963	0.572547	-1.68713	0.0915779	NA	3
		RPS19	ENSG00000105372	RPS19	40888.2	0.0549642	0.0325876	1.68666	0.0916682	0.999939	3
		WNT16	ENSG00000002745	WNT16	7.82486	-1.12902	0.669483	-1.6864	0.0917181	NA	3
		CBX5	ENSG00000094916	CBX5	13936.3	-0.0874384	0.0518516	-1.68632	0.091734	0.999939	3
		ICE2	ENSG00000128915	ICE2	3558.26	-0.0743786	0.04411	-1.68621	0.0917559	0.999939	3
		PLEC	ENSG00000178209	PLEC	7810.68	0.132055	0.0783184	1.68613	0.091771	0.999939	3
		MFAP5	ENSG00000197614	MFAP5	23.3737	0.643856	0.381868	1.68607	0.091782	0.999939	3
		ELOVL2-AS1	ENSG00000230314	ELOVL2-AS1	8.36959	0.971923	0.576713	1.68528	0.0919346	NA	3
		TTC30A	ENSG00000197557	TTC30A	1371.9	0.147862	0.0877407	1.68521	0.0919479	0.999939	3
		ATG7	ENSG00000197548	ATG7	719.617	0.115803	0.0687385	1.68469	0.0920478	0.999939	3
		ABHD4	ENSG00000100439	ABHD4	3957.6	0.0722194	0.0428737	1.68447	0.0920907	0.999939	3
		FLJ16779	ENSG00000275620	FLJ16779	17.6841	-0.759898	0.451236	-1.68404	0.0921744	0.999939	3
		SMIM29	ENSG00000186577	SMIM29	329.687	0.152235	0.0904168	1.6837	0.0922399	0.999939	3
		KLHL24	ENSG00000114796	KLHL24	3209.11	-0.0821669	0.0488127	-1.68331	0.0923152	0.999939	3
		KCND3	ENSG00000171385	KCND3	60.6394	0.387891	0.230465	1.68308	0.0923602	0.999939	3
		MSMO1	ENSG00000052802	MSMO1	5158.82	-0.0776516	0.046138	-1.68303	0.0923693	0.999939	3
		RAB11FIP2	ENSG00000107560	RAB11FIP2	1443.77	-0.10922	0.0648997	-1.68291	0.0923931	0.999939	3
		NCAPH2	ENSG00000025770	NCAPH2	1721.57	0.108899	0.0647143	1.68276	0.0924217	0.999939	3
		LOC101929657	ENSG00000273523	LOC101929657	15.0266	-0.764095	0.454218	-1.68222	0.0925259	NA	3
		ENSG00000273218	ENSG00000273218	ENSG00000273218	26.0953	-0.62527	0.371714	-1.68212	0.0925447	0.999939	3
		RUSF1	ENSG00000140688	RUSF1	2603.94	0.0876474	0.0521127	1.68188	0.0925916	0.999939	3
		LOC283194	ENSG00000255240	LOC283194	88.1696	-0.343443	0.204218	-1.68175	0.0926182	0.999939	3
		ENSG00000265678	ENSG00000265678	ENSG00000265678	18.6118	-0.669761	0.398275	-1.68166	0.0926357	0.999939	3
		CUL5	ENSG00000166266	CUL5	3148.73	-0.0827957	0.0492395	-1.68149	0.0926676	0.999939	3
		VSTM2L	ENSG00000132821	VSTM2L	620.281	0.135774	0.0807497	1.68142	0.0926815	0.999939	3
		SEMA3G	ENSG00000010319	SEMA3G	66.8041	0.33506	0.199382	1.6805	0.0928609	0.999939	3
		ZNF542P	ENSG00000240225	ZNF542P	1264.32	-0.0980975	0.0583919	-1.67998	0.0929603	0.999939	3
		LRRC49	ENSG00000137821	LRRC49	277.749	-0.189551	0.112836	-1.67987	0.0929824	0.999939	3
		ENSG00000286861	ENSG00000286861	ENSG00000286861	37.6239	-0.473152	0.28168	-1.67975	0.0930055	0.999939	3
		NLRC4	ENSG00000091106	NLRC4	43.0468	-0.444118	0.264431	-1.67953	0.0930495	0.999939	3
		MAEA	ENSG00000090316	MAEA	3463.33	0.0608723	0.0362446	1.67949	0.0930575	0.999939	3
		IGIP	ENSG00000182700	IGIP	197.292	-0.249418	0.148535	-1.67919	0.0931144	0.999939	3
		GART	ENSG00000159131	GART	4409.3	0.0630021	0.0375225	1.67905	0.0931426	0.999939	3
		GNL1	ENSG00000204590	GNL1	1799.16	0.0920389	0.0548222	1.67886	0.0931791	0.999939	3
		FAM66C	ENSG00000226711	FAM66C	42.4889	-0.455441	0.271306	-1.6787	0.0932111	0.999939	3
		DCAF16	ENSG00000163257	DCAF16	2531.52	0.0778071	0.0463624	1.67824	0.093301	0.999939	3
		FASN	ENSG00000169710	FASN	19280.6	0.103881	0.0619038	1.6781	0.0933277	0.999939	3
		FBXL15	ENSG00000107872	FBXL15	388.822	0.155063	0.0924213	1.67778	0.0933894	0.999939	3
		SUPT6H	ENSG00000109111	SUPT6H	12726.3	0.0851683	0.0507772	1.67729	0.0934849	0.999939	3
		CPSF1	ENSG00000071894	CPSF1	4982.37	0.0864141	0.0515252	1.67712	0.0935184	0.999939	3
		PRRG4	ENSG00000135378	PRRG4	116.903	-0.254244	0.151597	-1.6771	0.0935221	0.999939	3
		ENSG00000287555	ENSG00000287555	ENSG00000287555	9.58658	-0.906652	0.540643	-1.67699	0.0935444	NA	3
		SERPINB9	ENSG00000170542	SERPINB9	12535.6	-0.0779271	0.0464695	-1.67695	0.0935518	0.999939	3
		ZNF382	ENSG00000161298	ZNF382	500.662	-0.13948	0.0832078	-1.67628	0.0936836	0.999939	3
		ENSG00000260418	ENSG00000260418	ENSG00000260418	197.879	-0.191827	0.114451	-1.67605	0.0937279	0.999939	3
		PHLPP2	ENSG00000040199	PHLPP2	1652.48	-0.0853514	0.0509568	-1.67498	0.0939388	0.999939	3
		NRBF2	ENSG00000148572	NRBF2	1598.4	0.0979292	0.0584721	1.6748	0.0939732	0.999939	3
		RGS16	ENSG00000143333	RGS16	169.135	0.217471	0.129849	1.67479	0.0939745	0.999939	3
		PANK3	ENSG00000120137	PANK3	6241.64	-0.0910642	0.0543779	-1.67466	0.0940017	0.999939	3
		RANBP2	ENSG00000153201	RANBP2	12598.2	0.0591675	0.0353334	1.67455	0.0940232	0.999939	3
		ENSG00000278982	ENSG00000278982	ENSG00000278982	26.7548	-0.572877	0.34211	-1.67454	0.094025	0.999939	3
		NOSIP	ENSG00000142546	NOSIP	2490.79	0.0745145	0.0445078	1.67419	0.0940932	0.999939	3
		HSD17B6	ENSG00000025423	HSD17B6	29.5776	-0.556878	0.332643	-1.6741	0.0941114	0.999939	3
		ZDHHC12	ENSG00000160446	ZDHHC12	2097.24	0.0973425	0.0581698	1.67342	0.0942444	0.999939	3
		ZNF621	ENSG00000172888	ZNF621	2037.46	0.0943581	0.0563864	1.67342	0.0942447	0.999939	3
		RABL6	ENSG00000196642	RABL6	11306.6	0.0952197	0.0569019	1.6734	0.0942483	0.999939	3
		ONECUT3	ENSG00000205922	ONECUT3	2888.51	-0.0895112	0.0535019	-1.67305	0.0943182	0.999939	3
		GTF3C2	ENSG00000115207	GTF3C2	2878.11	0.0846283	0.0505856	1.67297	0.0943328	0.999939	3
		NOP53	ENSG00000105373	NOP53	6988.87	0.0918182	0.0548907	1.67274	0.0943775	0.999939	3
		FLVCR2	ENSG00000119686	FLVCR2	1036.17	0.106391	0.0636033	1.67273	0.0943796	0.999939	3
		UMPS	ENSG00000114491	UMPS	1991.18	0.0858835	0.0513455	1.67266	0.0943949	0.999939	3
		ENSG00000274712	ENSG00000274712	ENSG00000274712	131.708	-0.258542	0.154577	-1.67257	0.0944112	0.999939	3
		PHGDH	ENSG00000092621	PHGDH	23755.1	0.0555204	0.0331952	1.67254	0.0944179	0.999939	3
		ABTB2	ENSG00000166016	ABTB2	1481.43	0.177136	0.105918	1.67238	0.0944485	0.999939	3
		ENSG00000245025	ENSG00000245025	ENSG00000245025	59.8684	0.435087	0.260222	1.67198	0.0945275	0.999939	3
		CASC3	ENSG00000108349	CASC3	5199.55	0.074819	0.0447517	1.67187	0.09455	0.999939	3
		MIOS	ENSG00000164654	MIOS	1687.75	-0.0836243	0.0500193	-1.67184	0.0945558	0.999939	3
		TOX2	ENSG00000124191	TOX2	36.761	0.449313	0.268811	1.67148	0.0946267	0.999939	3
		ENSG00000269318	ENSG00000269318	ENSG00000269318	36.3243	0.495749	0.296654	1.67114	0.0946947	0.999939	3
		SCAANT1	ENSG00000280620	SCAANT1	6.87548	1.09507	0.655562	1.67042	0.0948353	NA	3
		RING1	ENSG00000204227	RING1	893.729	0.156592	0.0937887	1.66962	0.0949939	0.999939	3
		ENSG00000280138	ENSG00000280138	ENSG00000280138	173.933	-0.319613	0.191453	-1.66941	0.0950366	0.999939	3
		FAAP20	ENSG00000162585	FAAP20	1527.83	0.0927149	0.0555395	1.66935	0.0950476	0.999939	3
		COQ3	ENSG00000132423	COQ3	247.862	0.207131	0.124082	1.66931	0.0950565	0.999939	3
		TRO	ENSG00000067445	TRO	7250.5	0.0667533	0.0399906	1.66922	0.0950734	0.999939	3
		ABCA12	ENSG00000144452	ABCA12	44.2448	-0.488944	0.293043	-1.6685	0.0952156	0.999939	3
		GOLIM4	ENSG00000173905	GOLIM4	5475.26	0.0787242	0.0471872	1.66834	0.0952487	0.999939	3
		ENSG00000287356	ENSG00000287356	ENSG00000287356	130.502	0.278506	0.166941	1.66829	0.0952576	0.999939	3
		LINC01918	ENSG00000226508	LINC01918	37.8995	-0.475379	0.285014	-1.66791	0.0953326	0.999939	3
		SERTAD2	ENSG00000179833	SERTAD2	3673.1	-0.0972793	0.0583335	-1.66764	0.0953869	0.999939	3
		ADRM1	ENSG00000130706	ADRM1	2944.57	0.0768349	0.0460755	1.66759	0.0953975	0.999939	3
		COX5B	ENSG00000135940	COX5B	5302.73	0.0734594	0.0440529	1.66753	0.0954095	0.999939	3
		KIF3A	ENSG00000131437	KIF3A	2407.91	-0.0724643	0.043466	-1.66715	0.0954848	0.999939	3
		KRT7	ENSG00000135480	KRT7	49.4257	0.418269	0.250937	1.66683	0.0955479	0.999939	3
		MYSM1	ENSG00000162601	MYSM1	3000.21	-0.0824753	0.0494813	-1.6668	0.0955544	0.999939	3
		SESN1	ENSG00000080546	SESN1	3110.29	0.0923045	0.0553882	1.6665	0.0956137	0.999939	3
		FAM120A	ENSG00000048828	FAM120A	4246.59	-0.06137	0.0368335	-1.66614	0.0956846	0.999939	3
		BMS1	ENSG00000165733	BMS1	5773.01	0.0669066	0.0401566	1.66614	0.095685	0.999939	3
		FOXO3B	ENSG00000240445	FOXO3B	846.176	0.11568	0.0694347	1.66602	0.095709	0.999939	3
		NDRG1	ENSG00000104419	NDRG1	21976.6	0.0933526	0.056043	1.66573	0.0957665	0.999939	3
		LINC01619	ENSG00000257242	LINC01619	155.092	-0.249206	0.149615	-1.66564	0.0957852	0.999939	3
		AGAP3	ENSG00000133612	AGAP3	2348.97	0.083598	0.0502083	1.66502	0.095908	0.999939	3
		MET	ENSG00000105976	MET	2741.78	0.0685664	0.0411814	1.66499	0.0959155	0.999939	3
		CHMP6	ENSG00000176108	CHMP6	727.018	0.12941	0.0777402	1.66465	0.0959824	0.999939	3
		LOC105376731	ENSG00000260660	LOC105376731	142.679	0.257951	0.154972	1.6645	0.0960127	0.999939	3
		MGC16275	ENSG00000246731	MGC16275	177.135	0.205166	0.123276	1.66429	0.096055	0.999939	3
		CADM3	ENSG00000162706	CADM3	159.476	0.281008	0.16893	1.66345	0.0962218	0.999939	3
		EIF3F	ENSG00000175390	EIF3F	8223.83	0.0597325	0.0359183	1.66301	0.0963106	0.999939	3
		TMEM269	ENSG00000274386	TMEM269	44.8004	-0.428264	0.257525	-1.663	0.0963133	0.999939	3
		SLC25A51	ENSG00000122696	SLC25A51	533.864	-0.129639	0.0779899	-1.66225	0.0964622	0.999939	3
		H2AC12	ENSG00000274997	H2AC12	11.1186	0.912864	0.549189	1.6622	0.0964718	NA	3
		RPTOR	ENSG00000141564	RPTOR	2251.33	0.0969335	0.0583254	1.66194	0.0965244	0.999939	3
		HIGD1B	ENSG00000131097	HIGD1B	8.19601	-0.998715	0.600955	-1.66188	0.0965367	NA	3
		WDR48	ENSG00000114742	WDR48	4171.33	0.0679781	0.0409139	1.66149	0.0966151	0.999939	3
		OPN1SW	ENSG00000128617	OPN1SW	8.137	-1.07959	0.649811	-1.66138	0.0966364	NA	3
		EFCC1	ENSG00000114654	EFCC1	12.6042	-0.85307	0.513498	-1.66129	0.0966545	NA	3
		ENSG00000240086	ENSG00000240086	ENSG00000240086	30.0717	0.591444	0.356096	1.66091	0.0967309	0.999939	3
		SEC23B	ENSG00000101310	SEC23B	4986.35	0.0616459	0.0371223	1.66061	0.0967909	0.999939	3
		THAP7	ENSG00000184436	THAP7	822.369	0.106915	0.0644039	1.66007	0.0969009	0.999939	3
		TWNK	ENSG00000107815	TWNK	1973.56	0.105852	0.0637728	1.65983	0.0969492	0.999939	3
		RFPL3S	ENSG00000205853	RFPL3S	56.2756	-0.363039	0.218726	-1.65979	0.0969572	0.999939	3
		ARHGEF9	ENSG00000131089	ARHGEF9	936.044	-0.105665	0.0636776	-1.65938	0.0970392	0.999939	3
		ENSG00000273058	ENSG00000273058	ENSG00000273058	35.7037	-0.491395	0.296179	-1.65911	0.097093	0.999939	3
		FCHO1	ENSG00000130475	FCHO1	37.9975	-0.454295	0.273835	-1.65901	0.0971133	0.999939	3
		SPATA20	ENSG00000006282	SPATA20	1718.33	0.0899018	0.054195	1.65886	0.0971442	0.999939	3
		PEPD	ENSG00000124299	PEPD	2601.49	0.0823673	0.0496551	1.65879	0.0971582	0.999939	3
		RAMP3	ENSG00000122679	RAMP3	600.379	0.139391	0.0840448	1.65853	0.0972111	0.999939	3
		KDM4D	ENSG00000186280	KDM4D	107.217	0.294875	0.177794	1.65852	0.097213	0.999939	3
		CANX	ENSG00000127022	CANX	18856.6	0.0645042	0.0388987	1.65826	0.0972646	0.999939	3
		ENSG00000285725	ENSG00000285725	ENSG00000285725	23.9156	-0.613888	0.370221	-1.65817	0.0972841	0.999939	3
		BTG2	ENSG00000159388	BTG2	14010.3	0.0493623	0.0297735	1.65793	0.0973323	0.999939	3
		ENSG00000231443	ENSG00000231443	ENSG00000231443	24.999	-0.570035	0.343863	-1.65774	0.0973704	0.999939	3
		PBLD	ENSG00000108187	PBLD	257.979	-0.183612	0.110769	-1.6576	0.0973972	0.999939	3
		EDARADD	ENSG00000186197	EDARADD	281.038	0.154559	0.093247	1.65753	0.097413	0.999939	3
		SH2D4A	ENSG00000104611	SH2D4A	1313.35	0.116885	0.0705548	1.65665	0.0975893	0.999939	3
		PYGO2	ENSG00000163348	PYGO2	4144.17	0.0615055	0.0371366	1.6562	0.0976815	0.999939	3
		ENSG00000273456	ENSG00000273456	ENSG00000273456	53.8121	0.394332	0.238109	1.6561	0.097702	0.999939	3
		PPP1R10	ENSG00000204569	PPP1R10	1453.63	0.101399	0.0612357	1.65589	0.0977443	0.999939	3
		MINDY1	ENSG00000143409	MINDY1	880.081	0.135107	0.0816103	1.65552	0.0978192	0.999939	3
		RBIS	ENSG00000176731	RBIS	484.377	0.146578	0.0885407	1.65548	0.0978265	0.999939	3
		VAMP4	ENSG00000117533	VAMP4	619.117	-0.109806	0.0663365	-1.65529	0.0978653	0.999939	3
		ENSG00000285996	ENSG00000285996	ENSG00000285996	82.2541	-0.353168	0.213362	-1.65525	0.0978743	0.999939	3
		DLG5	ENSG00000151208	DLG5	3589.56	0.115775	0.0699524	1.65506	0.0979127	0.999939	3
		ENSG00000227081	ENSG00000227081	ENSG00000227081	60.0999	0.410823	0.248258	1.65482	0.0979604	0.999939	3
		ENSG00000260646	ENSG00000260646	ENSG00000260646	10.236	-0.85698	0.517953	-1.65455	0.0980155	NA	3
		PPP3CB-AS1	ENSG00000221817	PPP3CB-AS1	219.632	-0.225153	0.136206	-1.65304	0.098323	0.999939	3
		HSD17B13	ENSG00000170509	HSD17B13	6.74889	-1.03067	0.623607	-1.65275	0.0983808	NA	3
		SH3BP5	ENSG00000131370	SH3BP5	351.446	0.15197	0.0919619	1.65253	0.0984267	0.999939	3
		KLHL28	ENSG00000179454	KLHL28	1743.75	-0.0913868	0.055313	-1.65218	0.0984985	0.999939	3
		MYADML2	ENSG00000185105	MYADML2	17.9614	-0.656252	0.397261	-1.65194	0.0985467	0.999939	3
		PLEKHM3	ENSG00000178385	PLEKHM3	1640.79	-0.104412	0.0632358	-1.65115	0.0987086	0.999939	3
		RHPN2	ENSG00000131941	RHPN2	7333.99	-0.0771462	0.046738	-1.65061	0.098818	0.999939	3
		MRPS14	ENSG00000120333	MRPS14	1846.91	0.0924376	0.0560315	1.64974	0.0989954	0.999939	3
		MARCKSL1	ENSG00000175130	MARCKSL1	33558	0.0450769	0.0273294	1.64939	0.099067	0.999939	3
		ENSG00000249042	ENSG00000249042	ENSG00000249042	63.6247	0.351132	0.212942	1.64896	0.0991561	0.999939	3
		MINDY3	ENSG00000148481	MINDY3	1110.76	-0.0944292	0.0572715	-1.6488	0.0991885	0.999939	3
		DR1	ENSG00000117505	DR1	3116.45	-0.0672971	0.0408219	-1.64855	0.0992389	0.999939	3
		DICER1	ENSG00000100697	DICER1	9888.74	-0.0986689	0.059866	-1.64816	0.0993197	0.999939	3
		PPL	ENSG00000118898	PPL	9250.9	0.0972277	0.0590278	1.64715	0.0995268	0.999939	3
		TENM3	ENSG00000218336	TENM3	7491.68	0.0900412	0.0546706	1.64698	0.0995628	0.999939	3
		PCDHGA1	ENSG00000204956	PCDHGA1	15.8505	-0.785117	0.47675	-1.64681	0.0995968	NA	3
		PCNT	ENSG00000160299	PCNT	2434.9	0.120564	0.0732432	1.64608	0.0997481	0.999939	3
		ATXN7L3	ENSG00000087152	ATXN7L3	5477.48	0.0678529	0.0412227	1.64601	0.0997622	0.999939	3
		ERCC6	ENSG00000225830	ERCC6	1676.57	0.0896994	0.0545041	1.64574	0.0998183	0.999939	3
		ENO1	ENSG00000074800	ENO1	31917.2	0.063658	0.0386835	1.64561	0.0998436	0.999939	3
		ENSG00000279259	ENSG00000279259	ENSG00000279259	37.289	0.501308	0.304764	1.64491	0.0999888	0.999939	3
		SNHG7	ENSG00000233016	SNHG7	2728.72	0.0766955	0.0466305	1.64475	0.100022	0.999939	3
		CITED1	ENSG00000125931	CITED1	7.04496	0.95341	0.579947	1.64396	0.100185	NA	3
		APEH	ENSG00000164062	APEH	9969.23	0.0856679	0.0521113	1.64394	0.100188	0.999939	3
		KDM5C	ENSG00000126012	KDM5C	8121.48	0.0935142	0.0568885	1.64382	0.100214	0.999939	3
		FAM13A-AS1	ENSG00000248019	FAM13A-AS1	84.0307	-0.324369	0.197362	-1.64352	0.100275	0.999939	3
		ARL15	ENSG00000185305	ARL15	2128.73	-0.0961303	0.0584947	-1.6434	0.1003	0.999939	3
		CHRNB2	ENSG00000160716	CHRNB2	63.1732	0.395256	0.24057	1.643	0.100383	0.999939	3
		GMNN	ENSG00000112312	GMNN	9916.56	0.101476	0.0617664	1.64291	0.100402	0.999939	3
		RPL17P6	ENSG00000226084	RPL17P6	57.8646	0.448134	0.27278	1.64284	0.100415	0.999939	3
		MROCKI	ENSG00000227502	MROCKI	15.1207	-0.750396	0.456767	-1.64284	0.100416	NA	3
		MTPAP	ENSG00000107951	MTPAP	1417.91	-0.0932161	0.0567432	-1.64277	0.10043	0.999939	3
		RPS20	ENSG00000008988	RPS20	27159.9	0.0698505	0.0425224	1.64268	0.10045	0.999939	3
		ACSBG2	ENSG00000130377	ACSBG2	10.7871	-1.0198	0.620852	-1.64258	0.10047	NA	3
		PDLIM1	ENSG00000107438	PDLIM1	5805.42	0.0858782	0.0523061	1.64184	0.100624	0.999939	3
		TCF4	ENSG00000196628	TCF4	593.124	-0.146484	0.0892306	-1.64163	0.100666	0.999939	3
		LGI4	ENSG00000153902	LGI4	41.9199	-0.403724	0.245973	-1.64134	0.100727	0.999939	3
		ENSG00000226200	ENSG00000226200	ENSG00000226200	191.65	0.226599	0.138074	1.64115	0.100767	0.999939	3
		ENSG00000228395	ENSG00000228395	ENSG00000228395	33.0552	-0.51984	0.316867	-1.64057	0.100888	0.999939	3
		SAP30	ENSG00000164105	SAP30	933.959	0.101631	0.0619604	1.64025	0.100953	0.999939	3
		CARD10	ENSG00000100065	CARD10	4122.8	0.0819361	0.049955	1.6402	0.100964	0.999939	3
		ENSG00000198658	ENSG00000198658	ENSG00000198658	8.27529	0.9693	0.591007	1.64008	0.100988	NA	3
		ENSG00000261409	ENSG00000261409	ENSG00000261409	24.4441	0.613041	0.373794	1.64005	0.100995	0.999939	3
		CRMP1	ENSG00000072832	CRMP1	694.725	0.145795	0.0889309	1.63941	0.101127	0.999939	3
		KCTD8	ENSG00000183783	KCTD8	229.188	-0.190381	0.116138	-1.63926	0.10116	0.999939	3
		GTPBP3	ENSG00000130299	GTPBP3	1064.92	-0.0935871	0.0571029	-1.63892	0.10123	0.999939	3
		ZW10	ENSG00000086827	ZW10	1692.72	0.105392	0.0643081	1.63886	0.101242	0.999939	3
		ENSG00000287900	ENSG00000287900	ENSG00000287900	28.1284	-0.49033	0.299199	-1.63881	0.101253	0.999939	3
		EPHB2	ENSG00000133216	EPHB2	2609.93	0.0991029	0.0605518	1.63666	0.101701	0.999939	3
		ENSG00000270728	ENSG00000270728	ENSG00000270728	169.356	-0.218117	0.133284	-1.63648	0.101739	0.999939	3
		ENSG00000280099	ENSG00000280099	ENSG00000280099	55.4852	-0.411938	0.251771	-1.63616	0.101807	0.999939	3
		RPS3	ENSG00000149273	RPS3	61712	0.0498483	0.0304745	1.63574	0.101895	0.999939	3
		ENSG00000277476	ENSG00000277476	ENSG00000277476	152.739	-0.244928	0.149748	-1.6356	0.101922	0.999939	3
		H3C12	ENSG00000197153	H3C12	27.9076	0.559323	0.342017	1.63537	0.101972	0.999939	3
		STUB1	ENSG00000103266	STUB1	1737.62	0.10908	0.0667187	1.63492	0.102066	0.999939	3
		ITPRID2	ENSG00000138434	ITPRID2	7819.51	0.0634448	0.0388095	1.63478	0.102096	0.999939	3
		USP25	ENSG00000155313	USP25	3345.26	0.0708846	0.0433701	1.63441	0.102172	0.999939	3
		NRP2	ENSG00000118257	NRP2	3848.79	-0.122372	0.0748746	-1.63437	0.102182	0.999939	3
		ENSG00000227269	ENSG00000227269	ENSG00000227269	41.5442	0.448824	0.274648	1.63418	0.102221	0.999939	3
		SLC39A7	ENSG00000112473	SLC39A7	3601.22	0.0761643	0.0466099	1.63408	0.102242	0.999939	3
		ESS2	ENSG00000100056	ESS2	1206.08	0.0937175	0.0573707	1.63354	0.102355	0.999939	3
		KIF5C	ENSG00000168280	KIF5C	4288.91	0.0686401	0.0420278	1.63321	0.102425	0.999939	3
		MVD	ENSG00000167508	MVD	2603.51	0.0925955	0.0567026	1.633	0.102468	0.999939	3
		CNBD2	ENSG00000149646	CNBD2	19.6946	-0.642583	0.393528	-1.63288	0.102495	0.999939	3
		ENSG00000286244	ENSG00000286244	ENSG00000286244	6.68069	-1.11939	0.685598	-1.63272	0.102529	NA	3
		ENSG00000227220	ENSG00000227220	ENSG00000227220	28.3989	-0.505328	0.309536	-1.63253	0.102567	0.999939	3
		ENSG00000272205	ENSG00000272205	ENSG00000272205	8.88462	0.979816	0.600246	1.63236	0.102604	NA	3
		RANBP3	ENSG00000031823	RANBP3	3818.01	0.058986	0.0361365	1.63231	0.102614	0.999939	3
		C1orf141	ENSG00000203963	C1orf141	14.9122	-0.760245	0.465793	-1.63215	0.102647	NA	3
		RBM12B-AS1	ENSG00000279331	RBM12B-AS1	68.3447	0.356765	0.218594	1.63209	0.102661	0.999939	3
		SDHAP1	ENSG00000185485	SDHAP1	364.261	0.149022	0.0913121	1.632	0.102679	0.999939	3
		MAN2B2	ENSG00000013288	MAN2B2	6552.91	0.0791765	0.0485162	1.63196	0.102688	0.999939	3
		G3BP1	ENSG00000145907	G3BP1	14888.3	-0.0725053	0.0444287	-1.63195	0.102691	0.999939	3
		MPL	ENSG00000117400	MPL	14.7008	0.770573	0.472187	1.63192	0.102695	NA	3
		STAP2	ENSG00000178078	STAP2	523.711	0.127499	0.0781676	1.63109	0.10287	0.999939	3
		ENSG00000286292	ENSG00000286292	ENSG00000286292	10.0326	-0.871751	0.534727	-1.63027	0.103043	NA	3
		HELLS	ENSG00000119969	HELLS	1804.08	-0.0974029	0.0597597	-1.62991	0.103121	0.999939	3
		ENSG00000258851	ENSG00000258851	ENSG00000258851	23.3575	0.718706	0.441074	1.62944	0.103219	0.999939	3
		RTCB	ENSG00000100220	RTCB	7694.88	0.0508103	0.0311868	1.62922	0.103265	0.999939	3
		ENSG00000235363	ENSG00000235363	ENSG00000235363	32.1038	-0.472293	0.289979	-1.62872	0.103373	0.999939	3
		ENSG00000271064	ENSG00000271064	ENSG00000271064	11.1908	-0.743035	0.456268	-1.62851	0.103418	NA	3
		PIK3R1	ENSG00000145675	PIK3R1	8600.61	0.0857092	0.0526376	1.62829	0.103464	0.999939	3
		ENSG00000237854	ENSG00000237854	ENSG00000237854	185.419	0.212615	0.130581	1.62822	0.103477	0.999939	3
		ZKSCAN2	ENSG00000155592	ZKSCAN2	2042.59	0.0757115	0.0465094	1.62787	0.103552	0.999939	3
		SDHA	ENSG00000073578	SDHA	618.241	0.11447	0.07032	1.62784	0.103559	0.999939	3
		NFIX	ENSG00000008441	NFIX	119.248	-0.244671	0.150344	-1.62741	0.10365	0.999939	3
		TMEM30A	ENSG00000112697	TMEM30A	21477.6	-0.0583115	0.0358321	-1.62735	0.103662	0.999939	3
		PRX	ENSG00000105227	PRX	206.785	-0.240752	0.147944	-1.62732	0.103668	0.999939	3
		RPL5P17	ENSG00000243859	RPL5P17	7.73978	-1.04413	0.641794	-1.62689	0.10376	NA	3
		TBC1D10A	ENSG00000099992	TBC1D10A	447.84	0.138715	0.0852762	1.62666	0.103809	0.999939	3
		SLC7A7	ENSG00000155465	SLC7A7	1213.77	0.0886421	0.0544975	1.62653	0.103836	0.999939	3
		BTG1	ENSG00000133639	BTG1	12650.6	-0.097907	0.0601986	-1.6264	0.103865	0.999939	3
		MRPS2	ENSG00000122140	MRPS2	1321.32	0.0938545	0.0577188	1.62607	0.103936	0.999939	3
		LINC00662	ENSG00000261824	LINC00662	477.112	-0.153015	0.0941092	-1.62593	0.103964	0.999939	3
		CELA3A	ENSG00000142789	CELA3A	149.37	0.270311	0.166253	1.6259	0.103971	0.999939	3
		MTFMT	ENSG00000103707	MTFMT	921.848	-0.0938371	0.0577217	-1.62568	0.104017	0.999939	3
		MTMR4	ENSG00000108389	MTMR4	3410.88	-0.0780791	0.0480432	-1.62519	0.104123	0.999939	3
		SLC9A7	ENSG00000065923	SLC9A7	2454.66	-0.0958022	0.0589584	-1.62491	0.104182	0.999939	3
		FBN1	ENSG00000166147	FBN1	5158.03	0.120202	0.0739745	1.62491	0.104182	0.999939	3
		UQCRC1	ENSG00000010256	UQCRC1	7740.69	0.0479743	0.0295301	1.62459	0.10425	0.999939	3
		ENSG00000272822	ENSG00000272822	ENSG00000272822	7.45618	1.00571	0.619093	1.62449	0.104271	NA	3
		ENSG00000185596	ENSG00000185596	ENSG00000185596	94.127	0.295274	0.181773	1.62442	0.104287	0.999939	3
		CALHM5	ENSG00000178033	CALHM5	24.8821	0.548601	0.337754	1.62426	0.104319	0.999939	3
		ANKRD27	ENSG00000105186	ANKRD27	1667.92	0.0954838	0.0588019	1.62382	0.104414	0.999939	3
		RPRM	ENSG00000177519	RPRM	46.6548	0.43048	0.26522	1.6231	0.104567	0.999939	3
		ENSG00000255062	ENSG00000255062	ENSG00000255062	24.1475	0.583529	0.359534	1.62302	0.104586	0.999939	3
		SBF1	ENSG00000100241	SBF1	9913.32	0.0926695	0.057102	1.62288	0.104616	0.999939	3
		ENSG00000226976	ENSG00000226976	ENSG00000226976	23.9601	0.570449	0.351511	1.62285	0.104622	0.999939	3
		MGC12916	ENSG00000266709	MGC12916	47.1791	0.367173	0.226305	1.62247	0.104703	0.999939	3
		LOC107985177	ENSG00000287281	LOC107985177	50.0776	-0.425016	0.261958	-1.62246	0.104706	0.999939	3
		ACVR1B	ENSG00000135503	ACVR1B	7533.14	0.0555645	0.0342508	1.62228	0.104743	0.999939	3
		ANKRD23	ENSG00000163126	ANKRD23	15.9455	0.652162	0.402062	1.62204	0.104794	NA	3
		LSR	ENSG00000105699	LSR	21999.7	0.087282	0.0538121	1.62198	0.104808	0.999939	3
		RORA	ENSG00000069667	RORA	1054.8	0.123306	0.076049	1.6214	0.104933	0.999939	3
		TCAM1P	ENSG00000240280	TCAM1P	20.1787	-0.840872	0.518803	-1.62079	0.105062	0.999939	3
		SULT1A2	ENSG00000197165	SULT1A2	13.2372	-0.70779	0.436754	-1.62057	0.10511	NA	3
		MAFB	ENSG00000204103	MAFB	1320.68	0.128067	0.0790426	1.62023	0.105183	0.999939	3
		TMEM74B	ENSG00000125895	TMEM74B	945.448	0.154241	0.0952115	1.61998	0.105236	0.999939	3
		SNORA7B	ENSG00000207088	SNORA7B	10.1703	1.01404	0.626041	1.61977	0.105282	NA	3
		SOGA1	ENSG00000149639	SOGA1	4442.36	0.113623	0.0701539	1.61963	0.105312	0.999939	3
		TIFA	ENSG00000145365	TIFA	303.324	0.173768	0.107309	1.61932	0.105377	0.999939	3
		CORT	ENSG00000241563	CORT	47.515	-0.411233	0.254057	-1.61867	0.105519	0.999939	3
		MCCC2	ENSG00000131844	MCCC2	3455.46	-0.0634716	0.0392138	-1.61861	0.105532	0.999939	3
		ENSG00000170919	ENSG00000170919	ENSG00000170919	883.234	-0.132003	0.0815577	-1.61853	0.105549	0.999939	3
		ZFP2	ENSG00000198939	ZFP2	134.18	-0.250168	0.154621	-1.61794	0.105676	0.999939	3
		FNDC7	ENSG00000143107	FNDC7	23.147	-0.656484	0.405828	-1.61764	0.10574	0.999939	3
		TIGAR	ENSG00000078237	TIGAR	1288	0.0943161	0.0583069	1.61758	0.105753	0.999939	3
		PDGFA	ENSG00000197461	PDGFA	4701.85	-0.0689262	0.0426574	-1.61581	0.106135	0.999939	3
		ENSG00000272056	ENSG00000272056	ENSG00000272056	13.788	0.757661	0.469183	1.61485	0.106343	NA	3
		ZNF346	ENSG00000113761	ZNF346	1452.75	0.0812397	0.0503154	1.61461	0.106395	0.999939	3
		NKTR	ENSG00000114857	NKTR	5693.6	-0.0966266	0.0598581	-1.61426	0.106471	0.999939	3
		FZD3	ENSG00000104290	FZD3	7136.24	0.0719471	0.0445796	1.6139	0.106548	0.999939	3
		AURKB	ENSG00000178999	AURKB	597.911	0.214415	0.132857	1.61388	0.106554	0.999939	3
		ENSG00000269737	ENSG00000269737	ENSG00000269737	64.7889	-0.422255	0.26166	-1.61375	0.106582	0.999939	3
		FANCG	ENSG00000221829	FANCG	1110.43	0.0958678	0.0594088	1.6137	0.106593	0.999939	3
		ENSG00000227638	ENSG00000227638	ENSG00000227638	5.55443	-1.21486	0.753172	-1.61299	0.106746	NA	3
		ZKSCAN7	ENSG00000196345	ZKSCAN7	54.6288	0.389404	0.241468	1.61265	0.10682	0.999939	3
		DDRGK1	ENSG00000198171	DDRGK1	4407.08	0.0722626	0.0448108	1.61261	0.106828	0.999939	3
		BCL10	ENSG00000142867	BCL10	1276.78	0.101647	0.0630599	1.6119	0.106983	0.999939	3
		KATNB1	ENSG00000140854	KATNB1	1329.3	0.101438	0.0629591	1.61118	0.10714	0.999939	3
		COL5A2	ENSG00000204262	COL5A2	983.775	0.107591	0.0667929	1.61082	0.107219	0.999939	3
		FARS2	ENSG00000145982	FARS2	357.401	-0.156253	0.0970064	-1.61075	0.107235	0.999939	3
		FARSA	ENSG00000179115	FARSA	3455.67	0.074046	0.0459853	1.61021	0.107352	0.999939	3
		GTF3C5	ENSG00000148308	GTF3C5	3464.7	0.0784884	0.048747	1.61012	0.107372	0.999939	3
		NOSTRIN	ENSG00000163072	NOSTRIN	331.311	0.233181	0.144844	1.60987	0.107425	0.999939	3
		BMP2K	ENSG00000138756	BMP2K	2005.78	-0.125591	0.0780249	-1.60963	0.107479	0.999939	3
		ENSG00000236409	ENSG00000236409	ENSG00000236409	401.42	0.173542	0.107873	1.60877	0.107668	0.999939	3
		PRR22	ENSG00000212123	PRR22	77.1157	0.340979	0.211959	1.6087	0.107681	0.999939	3
[truncated: 58,945 more rows]
