# Supplementary material for: Extracellular matrix-driven metabolic control of pancreatic endocrine lineage allocation
Source: EMBO Rep. 2025 Oct 27;26(23):5877–904. doi: 10.1038/s44319-025-00610-6 (PMC12678434; doi:10.1038/s44319-025-00610-6)
Supplement: Supplementary file 5 — Source data Fig. 4 [file 44319_2025_610_MOESM5_ESM.zip › Figure 4/4B/Fig4B_topDEGenes.xlsx]

## Sheet: Sheet1
Figure 4B
Top significantly upregulated genes at 6 hours
			LN411 vs FN				Lat B vs DMSO				Common
			Rank	Gene			Rank	Gene			Gene
			1	RGS4			1	ITGA6			RGS4
			2	DEPP1			2	SGPP2			FOXA3
			3	FOXA3			3	SIK2			RFX6
			4	ZFP36L2			4	DDIT4			DDIT4
			5	CDX2			5	FOXO1			FST
			6	RFX6			6	RIMKLA			PDK4
			7	ZNF703			7	PDE4D			MET
			8	DDIT4			8	PLPP3			FOXP1
			9	FOXJ1			9	PIK3R1			MAN1A1
			10	ANGPTL4			10	ARHGEF12
			11	ADH1B			11	SQSTM1
			12	IRF2BPL			12	PSPC1
			13	RGS2			13	FOXA3
			14	RND1			14	SSTR1
			15	SLC4A8			15	PDE10A
			16	PDX1			16	CARMIL1
			17	HEY1			17	RORA
			18	FST			18	SLC30A1
			19	IRF2BP2			19	ATF4
			20	BTG2			20	FAM13B
			21	HNF4A			21	HNRNPM
			22	PDGFA			22	DLL4
			23	HMGCS2			23	CAMSAP1
			24	DEPTOR			24	BRINP1
			25	PITX1			25	ABHD3
			26	CEBPA			26	BEX5
			27	LURAP1L			27	SIK3
			28	FOXO3			28	DSC2
			29	DUOXA2			29	ATP2B1
			30	IL6R			30	MECOM
			31	PDK4			31	MET
			32	CDKN1C			32	TIPARP
			33	SCGN			33	NUDT4
			34	TAMALIN			34	CPSF6
			35	AMHR2			35	SLC5A3
			36	SMAP2			36	MMP16
			37	NCALD			37	EDEM3
			38	DNAJC22			38	KHDRBS1
			39	UBE2QL1			39	RBM3
			40	TSPYL4			40	NOSTRIN
			41	PRKCD			41	SLC7A1
			42	MARCKSL1			42	CNTFR
			43	BMF			43	MAN1A1
			44	PLCXD2			44	SLITRK4
			45	RTN4RL1			45	SOAT1
			46	CDKN1A			46	SOX4
			47	LASP1			47	ZBTB2
			48	CLDN4			48	TENM3
			49	SMIM32			49	FNDC3B
			50	SHF			50	TET3
			51	JARID2			51	ASCL1
			52	LRIG3			52	NRIP1
			53	SALL4			53	PDGFD
			54	COQ8A			54	ZFP36L1
			55	MET			55	EIF1
			56	H1-0			56	FST
			57	TLE1			57	ZNF664
			58	TRIM50			58	MYLIP
			59	RBM47			59	NR2F2
			60	FOXP4			60	SUPT6H
			61	GCH1			61	BRAF
			62	ZNF48			62	CCNJ
			63	DSE			63	EGFR
			64	H2AC6			64	GATA4
			65	ST3GAL2			65	SBNO1
			66	FOXP1			66	PHLDA1
			67	BBC3			67	FOXJ3
			68	PLXNA2			68	CCNJL
			69	CDC42EP4			69	SLC7A2
			70	RPL8			70	G3BP1
			71	FAM181B			71	PSEN1
			72	GRB2			72	NUP160
			73	AKAP1			73	TRIM24
			74	ATP1B1			74	SOX11
			75	MAN1A1			75	RASSF10
			76	FOXA2			76	FOXP1
			77	DHRS3			77	PEG10
			78	LINC00511			78	SAMD5
			79	H1-10			79	RBM4
			80	CTDSP1			80	CCDC47
			81	PPP1R14A			81	TOX3
			82	PRR15L			82	TENT5A
			83	ENSG00000279930			83	PROX1
			84	SLC43A2			84	SEMA6A
			85	SLC38A4			85	BASP1
			86	LPIN2			86	RGS4
			87	FAM53B			87	ZFHX3
			88	RFLNA			88	CRK
			89	EFHD2			89	ASS1
			90	CNBP			90	JADE3
			91	MAF			91	GJC1
			92	TP53I3			92	PDK4
			93	SDC4			93	SPDEF
			94	RPS5			94	RFX6
			95	MARCKS			95	LRAT
			96	CCDC8			96	MTFR1
			97	C15orf39			97	FAM222A
			98	LRATD1			98	IQGAP1
			99	HOMEZ			99	SIPA1L2
			100	NDRG1			100	RTN4R
