# Supplementary material for: Extracellular matrix-driven metabolic control of pancreatic endocrine lineage allocation
Source: EMBO Rep. 2025 Oct 27;26(23):5877–904. doi: 10.1038/s44319-025-00610-6 (PMC12678434; doi:10.1038/s44319-025-00610-6)
Supplement: Supplementary file 5 — Source data Fig. 4 [file 44319_2025_610_MOESM5_ESM.zip › Figure 4/4C/Fig4C_qPCR_PDK4_NEUROG3_NEUROD1.xlsx]

## Sheet: Fig4C
Figure 4C
qPCR of PDK4 siRNA-transfected pancreatic progenitor cells
		PDK4
		siCTRL	siPDK4
		1	0.698192
		1	0.577573
		1	0.741294
		1	0.706934
		1	0.739941
		NEUROG3
		siCTRL	siPDK4
		1	0.684104
		1	0.770977
		1	0.701832
		1	0.878286
		1	0.826268
		NEUROD1
		siCTRL	siPDK4
		1	0.836433
		1	0.880744
		1	0.849827
		1	0.877775
		1	0.969315
