# Supplementary material for: Extracellular matrix-driven metabolic control of pancreatic endocrine lineage allocation
Source: EMBO Rep. 2025 Oct 27;26(23):5877–904. doi: 10.1038/s44319-025-00610-6 (PMC12678434; doi:10.1038/s44319-025-00610-6)
Supplement: Supplementary file 5 — Source data Fig. 4 [file 44319_2025_610_MOESM5_ESM.zip › Figure 4/4E/Fig4E_qPCR_endocrine_markers.xlsx]

## Sheet: Fig4E
Figure 4E
qPCR of reseeded and treated pancreatic progenitor cells
		NEUROG3
		LN411	LN411+DCA
		0.828685	0.26278
		0.606094	0.254281
		1.33952	0.331651
		1.30925	0.438195
		0.800353	0.317942
		1.1161	0.444742
		NEUROD1
		LN411	LN411+DCA
		0.916577	0.366659
		0.782082	0.286182
		1.11477	0.313442
		0.997186	0.334947
		0.969662	0.454407
		1.21972	0.531762
