# Supplementary material for: Extracellular matrix-driven metabolic control of pancreatic endocrine lineage allocation
Source: EMBO Rep. 2025 Oct 27;26(23):5877–904. doi: 10.1038/s44319-025-00610-6 (PMC12678434; doi:10.1038/s44319-025-00610-6)
Supplement: Supplementary file 6 — Source data Fig. 5 [file 44319_2025_610_MOESM6_ESM.zip]

Archive with 16 entries (12 files):
- Figure 5/
- Figure 5/5A/
- Figure 5/5A/Fig5A_MIP_LN411DCA_combined.png
- Figure 5/5A/Fig5A_MIP_LN411DCA_DAPI.png
- Figure 5/5A/Fig5A_MIP_LN411DCA_Mask.png
- Figure 5/5A/Fig5A_MIP_LN411DCA_NKX61.png
- Figure 5/5A/Fig5A_MIP_LN411DCA_YAP.png
- Figure 5/5A/Fig5A_MIP_LN411_combined.png
- Figure 5/5A/Fig5A_MIP_LN411_DAPI.png
- Figure 5/5A/Fig5A_MIP_LN411_Mask.png
- Figure 5/5A/Fig5A_MIP_LN411_NKX61.png
- Figure 5/5A/Fig5A_MIP_LN411_YAP.png
- Figure 5/5B/
- Figure 5/5B/Fig5B_FluorescenceQuantification_YAP.xlsx
- Figure 5/5C/
- Figure 5/5C/Fig5C_qPCR_YAP_targets.xlsx
