# Supplementary material for: Extracellular matrix-driven metabolic control of pancreatic endocrine lineage allocation
Source: EMBO Rep. 2025 Oct 27;26(23):5877–904. doi: 10.1038/s44319-025-00610-6 (PMC12678434; doi:10.1038/s44319-025-00610-6)
Supplement: Supplementary file 6 — Source data Fig. 5 [file 44319_2025_610_MOESM6_ESM.zip › Figure 5/5B/Fig5B_FluorescenceQuantification_YAP.xlsx]

## Sheet: Fig5B
Figure 5B
Quantification of nuclear YAP intensity in NKX6-1+ nuclei
		LN411					LN411+DCA
		Rep1	Rep2	Rep3	Rep4		Rep1	Rep2	Rep3	Rep4
		5540.93	2593.46	4494.85	8635.12		4772.98	11861.1	9434.41	12615.5
		6428.14	3540.64	7198.08	8491.19		8407.77	6613.23	6775.93	20844.9
		6567.21	3919.21	5464.12	4056.99		6008.14	11883.7	7541.17	7295.29
		2466.84	5022.56	3030.23	4175.37		3685.81	2256.6	6594.59	4434.87
		3910.02	3668.88	3310.34	2638.26		3723.56	8346.69	3890.8	7802.22
		3350	4057.8	8904.8	8090.45		5012.1	6967.33	8224.05	5789.33
		3305.72	4176.48	7031.87	4507.71		4862.24	7990.15	5590.83	8682.75
		5143.22	9665.46	9813.67	6181.76		3889.44	4177.78	5469.86	8089.97
		2836.34	4541.81	6238.3	4561.39		5617.97	4965.4	6798.61	17204.6
		3711.47	11685.2	3747.81	5456.51		5619.35	12202.6	8803.24	8021.24
		7554.35	6312.19	3561.48	11513.5		4811.62	7937.82	2420.7	6257.56
		4989.38	11200	4102.88	9124.29		5050.48	5749.48	8825	7725.69
		5694.6	3913.34	5219.04	2777.85		4849.07	2475.29	4688.7	6750.1
		2014.62	2770.95	5001.59	3325.98		5800.72	5921.42	10127.1	10040.4
		3287.03	3068.68	4773.81	4007.95		4798.86	8311.45	4889.61	14169.7
		5698.1	4226.65	5002.74	4994.17		4996.13	5590.72	8776.05	6435.27
		6149.77	3679.11	3701.78	8282.83		6910.01	15886.7	7230.47	11003
		2425.86	2871.06	2478.23	8199.08		4657.24	8519.19	7370.36	15073.4
		3150.08	11063.2	4960.18	5717.15		5888.06	4731.83	8008.82	9624.51
		3845.87	4284.31	5877.43	4107.84		2980.26	4424	6247.08	15256.9
		4643.81	3108.81	9296.09	5572.73		10572.4	12446.1	9094.85	4913.69
		2963.6	5897.79	2687.24	4444.47		14730.5	2541.82	10136.1	7634.62
		5530	4078.48	4397.06	5020.1		6427.11	6796.63	8244.18	1918.02
		3493.72	2622.33	3676.89	2966.69		6109.63	8187.74	5806.06	3251.31
		2921.24	4435.37	3276.44	5498.38		5501.1	7327.61	4800.11	7583.78
		2315.65	3820.04	4491.14	5803.46		4166.29	6685.76	8952.88	7418.16
		2646.59	4416.83	3127.66	8272.11		3991.82		6733.79	6565.12
		4070.2	6117.28	4735.37	5845.38		4674.83		4602.95	11331.3
		4057.91	4403.6	3611.61	11172.1		6322.97		8421.11	2916.61
		4131.09	4681.91	4321.67	5713.14		5660.31		4820.73	4035.29
		2933	4628.02	7602.79	2194.62		7600.55		11170.3	5094.8
		4079.31	8138.83	5839.11	4688.6		6601.35		11847.6	7044.85
		5989.09	7332.4	7157.61	8928.12		5996.85		3770.72	5950.19
		2657.27	4987.99	2792.52	10457.2		6815.18		5439.05	10288.6
		7231.09	3752.32	3845.74	9427.85		8140.49		12039.9	6697.58
		2808.77	4521.68	2790.31	9952.87		3961.33			7576.92
		3640.32	3137.21	15858.9	7543.93		6819.31			2808.97
		5179.24		7296.35	3073.39		4712.4
		2523.03		3163.15	2610.13
		3875.03		6327.01	2559.17
		3738.18		3871.02	3329.37
				2761.61	4687.94
				10913.1	6763.11
				3317.98	6596.49
				2724.98	11390.6
				3531.01	4649.31
				9407.27	5769.52
				3478.35	5240.48
				6642.87	4723.74
