# Supplementary material for: Extracellular matrix-driven metabolic control of pancreatic endocrine lineage allocation
Source: EMBO Rep. 2025 Oct 27;26(23):5877–904. doi: 10.1038/s44319-025-00610-6 (PMC12678434; doi:10.1038/s44319-025-00610-6)
Supplement: Supplementary file 6 — Source data Fig. 5 [file 44319_2025_610_MOESM6_ESM.zip › Figure 5/5C/Fig5C_qPCR_YAP_targets.xlsx]

## Sheet: Fig5C
Figure 5C
qPCR of reseeded and treated pancreatic progenitor cells
		CYR61
		LN411	LN411+DCA
		1.00066	3.57571
		1.01727	2.00932
		0.926999	2.72763
		0.645216	1.60289
		1.1411	2.70181
		1.26876	2.7035
		CTGF
		LN411	LN411+DCA
		0.862343	4.12364
		0.787486	2.66916
		1.09895	4.58431
		0.819565	2.58202
		1.16998	3.9058
		1.26167	3.76419
