# Supplementary material for: Extracellular matrix-driven metabolic control of pancreatic endocrine lineage allocation
Source: EMBO Rep. 2025 Oct 27;26(23):5877–904. doi: 10.1038/s44319-025-00610-6 (PMC12678434; doi:10.1038/s44319-025-00610-6)
Supplement: Supplementary file 7 — Source data Fig. 6 [file 44319_2025_610_MOESM7_ESM.zip]

Archive with 25 entries (18 files):
- Figure 6/
- Figure 6/6A/
- Figure 6/6A/Fig6A_LN411.png
- Figure 6/6A/Fig6A_LN411Acetate.png
- Figure 6/6A/Fig6A_LN411AcetateGFP.png
- Figure 6/6A/Fig6A_LN411GFP.png
- Figure 6/6B/
- Figure 6/6B/Fig6B_qPCR_endocrine_markers.xlsx
- Figure 6/6C/
- Figure 6/6C/Fig6C_MIP_LN411Acetate_combined.png
- Figure 6/6C/Fig6C_MIP_LN411Acetate_DAPI.png
- Figure 6/6C/Fig6C_MIP_LN411Acetate_Mask.png
- Figure 6/6C/Fig6C_MIP_LN411Acetate_NKX61.png
- Figure 6/6C/Fig6C_MIP_LN411Acetate_YAP.png
- Figure 6/6C/Fig6C_MIP_LN411_combined.png
- Figure 6/6C/Fig6C_MIP_LN411_DAPI.png
- Figure 6/6C/Fig6C_MIP_LN411_Mask.png
- Figure 6/6C/Fig6C_MIP_LN411_NKX61.png
- Figure 6/6C/Fig6C_MIP_LN411_YAP.png
- Figure 6/6D/
- Figure 6/6D/Fig6D_FluorescenceQuantification_YAP.xlsx
- Figure 6/6E/
- Figure 6/6E/Fig6E_qPCR_YAP_targets.xlsx
- Figure 6/6F/
- Figure 6/6F/Fig6F_qPCR_PDX1.xlsx
