# Supplementary material for: Extracellular matrix-driven metabolic control of pancreatic endocrine lineage allocation
Source: EMBO Rep. 2025 Oct 27;26(23):5877–904. doi: 10.1038/s44319-025-00610-6 (PMC12678434; doi:10.1038/s44319-025-00610-6)
Supplement: Supplementary file 7 — Source data Fig. 6 [file 44319_2025_610_MOESM7_ESM.zip › Figure 6/6B/Fig6B_qPCR_endocrine_markers.xlsx]

## Sheet: Fig6B
Figure 6B
qPCR of reseeded and treated pancreatic progenitor cells
		NEUROG3
		LN411	LN411+Acetate
		0.828685	0.364938
		0.606094	0.312049
		1.33952	0.297953
		1.30925	0.331077
		0.800353	0.266273
		1.1161	0.335818
		NEUROD1
		LN411	LN411+Acetate
		0.916577	0.410126
		0.782082	0.308003
		1.11477	0.34825
		0.997186	0.336092
		0.969662	0.404108
		1.21972	0.477287
