# Supplementary material for: Extracellular matrix-driven metabolic control of pancreatic endocrine lineage allocation
Source: EMBO Rep. 2025 Oct 27;26(23):5877–904. doi: 10.1038/s44319-025-00610-6 (PMC12678434; doi:10.1038/s44319-025-00610-6)
Supplement: Supplementary file 7 — Source data Fig. 6 [file 44319_2025_610_MOESM7_ESM.zip › Figure 6/6D/Fig6D_FluorescenceQuantification_YAP.xlsx]

## Sheet: Fig6D
Figure 6D
Quantification of nuclear YAP intensity in NKX6-1+ nuclei
		LN411				LN411+Acetate
		Rep1	Rep2	Rep3		Rep1	Rep2	Rep3
		5540.93	2593.46	8635.12		5646.49	4948.38	4724.59
		6428.14	3540.64	8491.19		6658.51	5758.22	5941.4
		6567.21	3919.21	4056.99		4712.05	3755.89	6232.03
		2466.84	5022.56	4175.37		6176.47	5834.58	6766.01
		3910.02	3668.88	2638.26		1940.11	4816.76	5998.58
		3350	4057.8	8090.45		3015.62	3797	4342.97
		3305.72	4176.48	4507.71		4421.62	4733.09	6094.45
		5143.22	9665.46	6181.76		3412.9	4855.41	3082.85
		2836.34	4541.81	4561.39		4085.99	4351.15	11139
		3711.47	11685.2	5456.51		3068.41	8516.81	8467.01
		7554.35	6312.19	11513.5		2946.71	8611.3	3756.51
		4989.38	11200	9124.29		6657.59	3278.76	8430.44
		5694.6	3913.34	2777.85		2724.08	1943.96	7807.12
		2014.62	2770.95	3325.98		4068.27	4499.79	4328.49
		3287.03	3068.68	4007.95		3909.93	4879.38	4714.47
		5698.1	4226.65	4994.17		2607.98	4148.03	8111.54
		6149.77	3679.11	8282.83		6724.84	3726	4605.05
		2425.86	2871.06	8199.08		3305.89	3132.71	7654.8
		3150.08	11063.2	5717.15		3446.51	7735.6	11271.2
		3845.87	4284.31	4107.84		2743.26	11825.3	10066.3
		4643.81	3108.81	5572.73		3573.08	3066.56	2407.52
		2963.6	5897.79	4444.47		3277.05	5524.18	5940.35
		5530	4078.48	5020.1		5305.82	3549.15	9819.86
		3493.72	2622.33	2966.69		4809.62	1984.52	6415.83
		2921.24	4435.37	5498.38		1648.72	5212.46	5854.09
		2315.65	3820.04	5803.46		4372.95	4134.48	5503.53
		2646.59	4416.83	8272.11		3566.68	6234.9	5068.03
		4070.2	6117.28	5845.38		2697.45	4123.05	4276.29
		4057.91	4403.6	11172.1		3464.79	3222.04	5297.64
		4131.09	4681.91	5713.14		4498.13	4054.46	4974.49
		2933	4628.02	2194.62		4127.06	5914.1	2355.75
		4079.31	8138.83	4688.6		3883.57	3244.96	4305.07
		5989.09	7332.4	8928.12		1886.1	3720.67	11093.2
		2657.27	4987.99	10457.2		4232.48	4676.54	11448.1
		7231.09	3752.32	9427.85		3536.91	4713.93	5223.48
		2808.77	4521.68	9952.87		4704.03	4149.86	4812.67
		3640.32	3137.21	7543.93		3845.08	4449.64	5661.26
		5179.24		3073.39		3142.55	2763.98	6427.29
		2523.03		2610.13		3234.8	1790.5
		3875.03		2559.17		2636.87	5069.2
		3738.18		3329.37		5524.17	3959.39
				4687.94		4764.57	2955.99
				6763.11		3922.92	6288.71
				6596.49			3121.59
				11390.6			3812.67
				4649.31
				5769.52
				5240.48
				4723.74
