# Supplementary material for: Extracellular matrix-driven metabolic control of pancreatic endocrine lineage allocation
Source: EMBO Rep. 2025 Oct 27;26(23):5877–904. doi: 10.1038/s44319-025-00610-6 (PMC12678434; doi:10.1038/s44319-025-00610-6)
Supplement: Supplementary file 7 — Source data Fig. 6 [file 44319_2025_610_MOESM7_ESM.zip › Figure 6/6E/Fig6E_qPCR_YAP_targets.xlsx]

## Sheet: Fig6E
Figure 6E
qPCR of reseeded and treated pancreatic progenitor cells
		CYR61
		LN411	LN411+Acetate
		1.00066	0.792415
		1.01727	0.856282
		0.926999	0.610137
		0.645216	0.653103
		1.1411	0.996013
		1.26876	0.882231
		CTGF
		LN411	LN411+Acetate
		0.862343	0.999148
		0.787486	0.99763
		1.09895	1.07052
		0.819565	1.09832
		1.16998	1.57434
		1.26167	1.30742
