# Supplementary material for: Extracellular matrix-driven metabolic control of pancreatic endocrine lineage allocation
Source: EMBO Rep. 2025 Oct 27;26(23):5877–904. doi: 10.1038/s44319-025-00610-6 (PMC12678434; doi:10.1038/s44319-025-00610-6)
Supplement: Supplementary file 7 — Source data Fig. 6 [file 44319_2025_610_MOESM7_ESM.zip › Figure 6/6F/Fig6F_qPCR_PDX1.xlsx]

## Sheet: Fig6F
Figure 6F
qPCR of reseeded and treated pancreatic progenitor cells
		PDX1
		LN411	LN411+DCA	LN411+Acetate
		0.902571	0.615805	0.602807
		0.789553	0.611432	0.539355
		1.2318	0.804126	0.806066
		1.07293	0.859237	0.724045
		1.0054	0.897667	0.798622
		0.997747	0.90254	0.849952
